# Supplementary material for: Precision design of stable genetic circuits carried in highly‐insulated E. coli genomic landing pads
Source: Mol Syst Biol. 2020 Aug 19;16(8):e9584. doi: 10.15252/msb.20209584 (PMC7436927; doi:10.15252/msb.20209584)
Supplement: Supplementary file 2 — Dataset EV1 [file MSB-16-e9584-s002.zip]

Archive with 12 entries (9 files):
- Dataset EV1/
- Dataset EV1/Eco2C1G3T1.input.json
- __MACOSX/
- __MACOSX/Dataset EV1/
- __MACOSX/Dataset EV1/._Eco2C1G3T1.input.json
- Dataset EV1/Eco2C1G3T1.output.json
- __MACOSX/Dataset EV1/._Eco2C1G3T1.output.json
- Dataset EV1/Eco2C1G3T1.UCF.json
- __MACOSX/Dataset EV1/._Eco2C1G3T1.UCF.json
- Dataset EV1/Dataset EV1 Legend.docx
- __MACOSX/Dataset EV1/._Dataset EV1 Legend.docx
- __MACOSX/._Dataset EV1
