# Supplementary material for: Precision design of stable genetic circuits carried in highly‐insulated E. coli genomic landing pads
Source: Mol Syst Biol. 2020 Aug 19;16(8):e9584. doi: 10.15252/msb.20209584 (PMC7436927; doi:10.15252/msb.20209584)
Supplement: Supplementary file 2 — Dataset EV1 [file MSB-16-e9584-s002.zip › Dataset EV1/Eco2C1G3T1.input.json]

[
	{
		"collection": "input_sensors",
		"name": "Ara_sensor",
		"model": "Ara_sensor_model",
		"structure": "Ara_sensor_structure"
	},
	{
		"collection": "models",
		"name": "Ara_sensor_model",
		"functions": {
			"response_function": "sensor_response"
		},
		"parameters": [
			{
				"name": "ymax",
				"value": 3.33,
				"description": "Maximal transcription"
			},
			{
				"name": "ymin",
				"value": 0.04,
				"description": "Minimal transcription"
			}
		]
	},
	{
		"collection": "structures",
		"name": "Ara_sensor_structure",
		"outputs": [
			"PBadmc"
		]
	},
	{
		"collection": "parts",
		"name": "PBadmc",
		"type": "promoter",
		"dnasequence": "AACGATCGTTGGCTGTAGCATTTTTATCCATAAGATTAGCGGATCCTACCTGACGCTTTTTATCGCAACTCTCTATATTTTTCTCCATACCCG"
	},
	{
		"collection": "input_sensors",
		"name": "IPTG_sensor",
		"model": "IPTG_sensor_model",
		"structure": "IPTG_sensor_structure"
	},
	{
		"collection": "models",
		"name": "IPTG_sensor_model",
		"functions": {
			"response_function": "sensor_response"
		},
		"parameters": [
			{
				"name": "ymax",
				"value": 4.2,
				"description": "Maximal transcription"
			},
			{
				"name": "ymin",
				"value": 0.02,
				"description": "Minimal transcription"
			}
		]
	},
	{
		"collection": "structures",
		"name": "IPTG_sensor_structure",
		"outputs": [
			"PTac"
		]
	},
	{
		"collection": "parts",
		"name": "PTac",
		"type": "promoter",
		"dnasequence": "AACGATCGTTGGCTGTGTTGACAATTAATCATCGGCTCGTATAATGTGTGGAATTGTGAGCGCTCACAATT"
	},
	{
		"collection": "input_sensors",
		"name": "aTc_sensor",
		"model": "aTc_sensor_model",
		"structure": "aTc_sensor_structure"
	},
	{
		"collection": "models",
		"name": "aTc_sensor_model",
		"functions": {
			"response_function": "sensor_response"
		},
		"parameters": [
			{
				"name": "ymax",
				"value": 5.41,
				"description": "Maximal transcription"
			},
			{
				"name": "ymin",
				"value": 0.02,
				"description": "Minimal transcription"
			}
		]
	},
	{
		"collection": "structures",
		"name": "aTc_sensor_structure",
		"outputs": [
			"PTet"
		]
	},
	{
		"collection": "parts",
		"name": "PTet",
		"type": "promoter",
		"dnasequence": "AACGATCGTTGGCTGTCCCTATCAGTGATAGAGATTGACATCCCTATCAGTGATAGATATAATGAGCAC"
	},
	{
		"collection": "input_sensors",
		"name": "Cuma_sensor",
		"model": "Cuma_sensor_model",
		"structure": "Cuma_sensor_structure"
	},
	{
		"collection": "models",
		"name": "Cuma_sensor_model",
		"functions": {
			"response_function": "sensor_response"
		},
		"parameters": [
			{
				"name": "ymax",
				"value": 2.39,
				"description": "Maximal transcription"
			},
			{
				"name": "ymin",
				"value": 0.19,
				"description": "Minimal transcription"
			}
		]
	},
	{
		"collection": "structures",
		"name": "Cuma_sensor_structure",
		"outputs": [
			"PCymRC"
		]
	},
	{
		"collection": "parts",
		"name": "PCymRC",
		"type": "promoter",
		"dnasequence": "TTCCGATGTAGGAGTAACAAACAGACAATCTGGTCTGTTTGTATTATGGAAAATTTTTCTGTATAATAGATTC"
	},
	{
		"collection": "input_sensors",
		"name": "Van_sensor",
		"model": "Van_sensor_model",
		"structure": "Van_sensor_structure"
	},
	{
		"collection": "models",
		"name": "Van_sensor_model",
		"functions": {
			"response_function": "sensor_response"
		},
		"parameters": [
			{
				"name": "ymax",
				"value": 3.79,
				"description": "Maximal transcription"
			},
			{
				"name": "ymin",
				"value": 0.02,
				"description": "Minimal transcription"
			}
		]
	},
	{
		"collection": "structures",
		"name": "Van_sensor_structure",
		"outputs": [
			"PVanCC"
		]
	},
	{
		"collection": "parts",
		"name": "PVanCC",
		"type": "promoter",
		"dnasequence": "GAGCCTACCTGCCTTATTGGATCCAATTGACAGCTAGCTCAGTCCTAGGTACCATTGGATCCAAT"
	},
	{
		"collection": "input_sensors",
		"name": "OHC14_sensor",
		"model": "OHC14_sensor_model",
		"structure": "OHC14_sensor_structure"
	},
	{
		"collection": "models",
		"name": "OHC14_sensor_model",
		"functions": {
			"response_function": "sensor_response"
		},
		"parameters": [
			{
				"name": "ymax",
				"value": 4.38,
				"description": "Maximal transcription"
			},
			{
				"name": "ymin",
				"value": 0.01,
				"description": "Minimal transcription"
			}
		]
	},
	{
		"collection": "structures",
		"name": "OHC14_sensor_structure",
		"outputs": [
			"PCin"
		]
	},
	{
		"collection": "parts",
		"name": "PCin",
		"type": "promoter",
		"dnasequence": "TGGTAGCACAAAAGTCCCTTTGTGCGTCCAAACGGACGCACGGCGCTCTAAAGCGGGTCGCGATCTTTCAGATTCGCTCCTCGCGCTTTCAGTCTTTGTTTTGGCGCATGTCGTTATCGCAAAACCGCTGCACACTTTTGCGCGACATGCTCTGATCCCCCTCATCTGGGGGGGCCTATCTGAGGGAATTTCCGATCCGGCTCGCCTGAACCATTCTGCT"
	},
	{
		"collection": "input_sensors",
		"name": "Nar_sensor",
		"model": "Nar_sensor_model",
		"structure": "Nar_sensor_structure"
	},
	{
		"collection": "models",
		"name": "Nar_sensor_model",
		"functions": {
			"response_function": "sensor_response"
		},
		"parameters": [
			{
				"name": "ymax",
				"value": 0.22,
				"description": "Maximal transcription"
			},
			{
				"name": "ymin",
				"value": 0.01,
				"description": "Minimal transcription"
			}
		]
	},
	{
		"collection": "structures",
		"name": "Nar_sensor_structure",
		"outputs": [
			"PTtg"
		]
	},
	{
		"collection": "parts",
		"name": "PTtg",
		"type": "promoter",
		"dnasequence": "TACGCTGCCACGTGTCACCCAGCAGTATTTACAAACAACCATGAATGTAAGTATATTCCTTAGCAA"
	},
	{
		"collection": "functions",
		"name": "sensor_response",
		"equation": "$STATE * (ymax - ymin) + ymin",
		"parameters": [
			{
				"name": "ymax",
				"map": "#//model/parameters/ymax"
			},
			{
				"name": "ymin",
				"map": "#//model/parameters/ymin"
			}
		]
	}
]
