# Supplementary material for: Precision design of stable genetic circuits carried in highly‐insulated E. coli genomic landing pads
Source: Mol Syst Biol. 2020 Aug 19;16(8):e9584. doi: 10.15252/msb.20209584 (PMC7436927; doi:10.15252/msb.20209584)
Supplement: Supplementary file 2 — Dataset EV1 [file MSB-16-e9584-s002.zip › Dataset EV1/Eco2C1G3T1.output.json]

[
	{
		"collection": "output_devices",
		"name": "YFP_reporter",
		"model": "YFP_reporter_model",
		"structure": "YFP_reporter_structure"
	},
	{
		"collection": "models",
		"name": "YFP_reporter_model",
		"functions": {
			"response_function": "linear_response",
			"input_composition": "linear_input_composition"
		},
		"parameters": [
			{
				"name": "unit_conversion",
				"value": 1.0,
				"description": "Unit conversion"
			}
		]
	},
	{
		"collection": "structures",
		"name": "YFP_reporter_structure",
		"inputs": [
			{
				"name": "in1",
				"part_type": "promoter"
			},
			{
				"name": "in2",
				"part_type": "promoter"
			}
		],
		"devices": [
			{
				"name": "YFP_reporter_a",
				"components": [
					"#in1",
					"YFP_reporter_cassette"
				]
			},
			{
				"name": "YFP_reporter_b",
				"components": [
					"#in2",
					"YFP_reporter_cassette"
				]
			}
		]
	},
	{
		"collection": "parts",
		"name": "YFP_reporter_cassette",
		"type": "cassette",
		"dnasequence": "AGCTGTCACCGGATGTGCTTTCCGGTCTGATGAGTCCGTGAGGACGAAACAGCCTCTACAAATAATTTTGTTTAATACTAGAGAAAGAGGAGAAATACTAGATGGTGAGCAAGGGCGAGGAGCTGTTCACCGGGGTGGTGCCCATCCTGGTCGAGCTGGACGGCGACGTAAACGGCCACAAGTTCAGCGTGTCCGGCGAGGGCGAGGGCGATGCCACCTACGGCAAGCTGACCCTGAAGTTCATCTGCACCACAGGCAAGCTGCCCGTGCCCTGGCCCACCCTCGTGACCACCTTCGGCTACGGCCTGCAATGCTTCGCCCGCTACCCCGACCACATGAAGCTGCACGACTTCTTCAAGTCCGCCATGCCCGAAGGCTACGTCCAGGAGCGCACCATCTTCTTCAAGGACGACGGCAACTACAAGACCCGCGCCGAGGTGAAGTTCGAGGGCGACACCCTGGTGAACCGCATCGAGCTGAAGGGCATCGACTTCAAGGAGGACGGCAACATCCTGGGGCACAAGCTGGAGTACAACTACAACAGCCACAACGTCTATATCATGGCCGACAAGCAGAAGAACGGCATCAAGGTGAACTTCAAGATCCGCCACAACATCGAGGACGGCAGCGTGCAGCTCGCCGACCACTACCAGCAGAACACCCCAATCGGCGACGGCCCCGTGCTGCTGCCCGACAACCACTACCTTAGCTACCAGTCCGCCCTGAGCAAAGACCCCAACGAGAAGCGCGATCACATGGTCCTGCTGGAGTTCGTGACCGCCGCCGGGATCACTCTCGGCATGGACGAGCTGTACAAGTAAGCTCATGTATGTGTCTACGCGAGATTCTCGCCCGAGAACTTCTGCAAGGCACTGCTCTTGGCT"
	},
	{
		"collection": "functions",
		"name": "linear_response",
		"equation": "c * x",
		"variables": [
			{
				"name": "x",
				"map": "#//model/functions/input_composition"
			}
		],
		"parameters": [
			{
				"name": "c",
				"map": "#//model/parameters/unit_conversion"
			}
		]
	}
]
