# Supplementary material for: Precision design of stable genetic circuits carried in highly‐insulated E. coli genomic landing pads
Source: Mol Syst Biol. 2020 Aug 19;16(8):e9584. doi: 10.15252/msb.20209584 (PMC7436927; doi:10.15252/msb.20209584)
Supplement: Supplementary file 2 — Dataset EV1 [file MSB-16-e9584-s002.zip › Dataset EV1/Eco2C1G3T1.UCF.json]

[
	{
		"collection": "header",
		"description": "TetR homologs: PhlF, QacR, BM3R1, BetI, AmtR, AmeRs",
		"version": "Eco2C1G3T1",
		"date": "Mon Nov 19 10:14:11 EDT 2019",
		"author": [
			"Yongjin Park",
			"Shuyi Zhang",
			"Timothy Jones"
		],
		"organism": "Escherichia coli MG1655 K-12",
		"genome": "wildtype (NCBI RefSeq: NC_000913.3) with three landing pads integrated",
		"media": "M9 minimal media composed of M9 media salts (6.78 g/L Na2HPO4, 3 g/L KH2PO4, 1 g/L NH4Cl, 0.5 g/L NaCl, 0.34 g/L thiamine hydrochloride, 0.4% D-glucose, 0.2% Casamino acids, 2 mM MgSO4, and 0.1 mM CaCl2; kanamycin (50 ug/ml), spectinomycin (50 ug/ml)",
		"temperature": "37",
		"growth": "Inoculation: Individual colonies into M9 media, 16 hours overnight in plate shaker.\tDilution: Next day, cells dilute ~200-fold into M9 media with antibiotics, growth for 3 hours.\tInduction: Cells diluted ~700-fold into M9 media with antibiotics.\tGrowth: shaking incubator for 5 hours.\tArrest protein production: PBS and 2mg/ml kanamycin.  Measurement: flow cytometry, data processing for REU normalization."
	},
	{
		"collection": "measurement_std",
		"signal_carrier_units": "RPUG",
		"normalization_instructions": "The following equation converts the median YFP fluorescence to RPUG.  RPUG = (YFP \u2013 YFP0)/(YFPRPUG \u2013 YFP0), where YFP is the median fluorescence of the cells of interest, YFP0 is the median autofluorescence, and YFPRPUG is the median fluorescence of the cells containing the measurement standard on the genome landing pad",
		"plasmid_description": "Genome integrated RPU standard where YFP fluorescent protein is driven by J23101 promoter and B0034 RBS. RiboJ was used as a ribozyme insulator. A bidirectional terminator DT3 was used to insulate YFP from the genome. The insertion is in the landing pad #1, at the position of 4196314"
	},
	{
		"collection": "genetic_locations",
		"locations": [
			{
				"symbol": "L1",
				"description": "Input sensors location",
				"locus": {
					"start": 4196314,
					"end": 4196314
				},
				"sequence": {
					"type": "ncbi",
					"ref": "U00096.3"
				}
			},
			{
				"symbol": "L2",
				"description": "Logic gates location",
				"locus": {
					"start": 4506858,
					"end": 4506858
				},
				"sequence": {
					"type": "ncbi",
					"ref": "U00096.3"
				}
			},
			{
				"symbol": "L3",
				"description": "Output devices location",
				"locus": {
					"start": 3911814,
					"end": 3911814
				},
				"sequence": {
					"type": "ncbi",
					"ref": "U00096.3"
				}
			}
		]
	},
	{
		"collection": "logic_constraints",
		"available_gates": [
			{
				"type": "NOR",
				"max_instances": 7
			},
			{
				"type": "OUTPUT_OR",
				"max_instances": true
			}
		]
	},
	{
		"outputs": [
			"y"
		],
		"inputs": [
			"a",
			"b",
			"c"
		],
		"netlist": [
			"NOT(0Wire44,b)",
			"NOT(0Wire45,c)",
			"NOR(n4,0Wire44,0Wire45)",
			"NOT(0Wire46,a)",
			"NOT(0Wire47,n4)",
			"NOR(y,0Wire46,0Wire47)"
		],
		"collection": "motif_library"
	},
	{
		"outputs": [
			"y"
		],
		"inputs": [
			"a",
			"b",
			"c"
		],
		"netlist": [
			"NOT(0Wire94,b)",
			"NOR(n5,0Wire94,c)",
			"NOT(0Wire96,a)",
			"NOT(0Wire97,n5)",
			"NOR(y,0Wire96,0Wire97)"
		],
		"collection": "motif_library"
	},
	{
		"outputs": [
			"y"
		],
		"inputs": [
			"a",
			"b",
			"c"
		],
		"netlist": [
			"NOT(0Wire128,a)",
			"NOT(0Wire129,b)",
			"NOR(y,0Wire128,0Wire129)"
		],
		"collection": "motif_library"
	},
	{
		"outputs": [
			"y"
		],
		"inputs": [
			"a",
			"b",
			"c"
		],
		"netlist": [
			"NOT(0Wire176,c)",
			"NOR(n5,0Wire176,b)",
			"NOT(0Wire178,a)",
			"NOT(0Wire179,n5)",
			"NOR(y,0Wire178,0Wire179)"
		],
		"collection": "motif_library"
	},
	{
		"outputs": [
			"y"
		],
		"inputs": [
			"a",
			"b",
			"c"
		],
		"netlist": [
			"NOT(0Wire210,a)",
			"NOT(0Wire211,c)",
			"NOR(y,0Wire210,0Wire211)"
		],
		"collection": "motif_library"
	},
	{
		"outputs": [
			"y"
		],
		"inputs": [
			"a",
			"b",
			"c"
		],
		"netlist": [
			"NOR(0Wire291,c,b)",
			"NOR(n6,b,0Wire291)",
			"NOR(n8,c,0Wire291)",
			"NOR(n10,n6,n8)",
			"NOT(0Wire287,a)",
			"NOR(y,0Wire287,n10)"
		],
		"collection": "motif_library"
	},
	{
		"outputs": [
			"y"
		],
		"inputs": [
			"a",
			"b",
			"c"
		],
		"netlist": [
			"NOR(n6,b,c)",
			"NOT(0Wire332,a)",
			"NOR(y,0Wire332,n6)"
		],
		"collection": "motif_library"
	},
	{
		"outputs": [
			"y"
		],
		"inputs": [
			"a",
			"b",
			"c"
		],
		"netlist": [
			"NOR(n6,b,c)",
			"NOT(0Wire382,a)",
			"NOT(0Wire383,n6)",
			"NOR(y,0Wire382,0Wire383)"
		],
		"collection": "motif_library"
	},
	{
		"outputs": [
			"y"
		],
		"inputs": [
			"a",
			"b",
			"c"
		],
		"netlist": [
			"NOT(n4,b)",
			"NOT(n5,c)",
			"NOR(n6,n4,n5)",
			"NOR(n8,b,c)",
			"NOR(n10,n6,n8)",
			"NOT(0Wire458,a)",
			"NOR(y,0Wire458,n10)"
		],
		"collection": "motif_library"
	},
	{
		"outputs": [
			"y"
		],
		"inputs": [
			"a",
			"b",
			"c"
		],
		"netlist": [
			"NOT(0Wire490,a)",
			"NOR(y,0Wire490,c)"
		],
		"collection": "motif_library"
	},
	{
		"outputs": [
			"y"
		],
		"inputs": [
			"a",
			"b",
			"c"
		],
		"netlist": [
			"NOT(0Wire532,c)",
			"NOR(n5,0Wire532,b)",
			"NOT(0Wire534,a)",
			"NOR(y,0Wire534,n5)"
		],
		"collection": "motif_library"
	},
	{
		"outputs": [
			"y"
		],
		"inputs": [
			"a",
			"b",
			"c"
		],
		"netlist": [
			"NOT(0Wire566,a)",
			"NOR(y,0Wire566,b)"
		],
		"collection": "motif_library"
	},
	{
		"outputs": [
			"y"
		],
		"inputs": [
			"a",
			"b",
			"c"
		],
		"netlist": [
			"NOT(0Wire608,b)",
			"NOR(n5,0Wire608,c)",
			"NOT(0Wire610,a)",
			"NOR(y,0Wire610,n5)"
		],
		"collection": "motif_library"
	},
	{
		"outputs": [
			"y"
		],
		"inputs": [
			"a",
			"b",
			"c"
		],
		"netlist": [
			"NOT(0Wire652,b)",
			"NOT(0Wire653,c)",
			"NOR(n4,0Wire652,0Wire653)",
			"NOT(0Wire654,a)",
			"NOR(y,0Wire654,n4)"
		],
		"collection": "motif_library"
	},
	{
		"outputs": [
			"y"
		],
		"inputs": [
			"a",
			"b",
			"c"
		],
		"netlist": [
			"BUF(y,a)"
		],
		"collection": "motif_library"
	},
	{
		"outputs": [
			"y"
		],
		"inputs": [
			"a",
			"b",
			"c"
		],
		"netlist": [
			"NOT(0Wire722,b)",
			"NOT(0Wire723,c)",
			"NOR(n5,0Wire722,0Wire723)",
			"NOT(0Wire725,n5)",
			"NOR(y,a,0Wire725)"
		],
		"collection": "motif_library"
	},
	{
		"outputs": [
			"y"
		],
		"inputs": [
			"a",
			"b",
			"c"
		],
		"netlist": [
			"NOT(0Wire756,b)",
			"NOT(0Wire757,c)",
			"NOR(y,0Wire756,0Wire757)"
		],
		"collection": "motif_library"
	},
	{
		"outputs": [
			"y"
		],
		"inputs": [
			"a",
			"b",
			"c"
		],
		"netlist": [
			"NOR(0Wire837,c,a)",
			"NOR(n6,a,0Wire837)",
			"NOR(n8,c,0Wire837)",
			"NOR(n10,n6,n8)",
			"NOT(0Wire833,b)",
			"NOR(y,0Wire833,n10)"
		],
		"collection": "motif_library"
	},
	{
		"outputs": [
			"y"
		],
		"inputs": [
			"a",
			"b",
			"c"
		],
		"netlist": [
			"NOR(n6,a,c)",
			"NOT(0Wire878,b)",
			"NOR(y,0Wire878,n6)"
		],
		"collection": "motif_library"
	},
	{
		"outputs": [
			"y"
		],
		"inputs": [
			"a",
			"b",
			"c"
		],
		"netlist": [
			"NOR(0Wire961,b,a)",
			"NOR(n6,a,0Wire961)",
			"NOR(n8,b,0Wire961)",
			"NOR(n10,n6,n8)",
			"NOT(0Wire956,c)",
			"NOR(y,0Wire956,n10)"
		],
		"collection": "motif_library"
	},
	{
		"outputs": [
			"y"
		],
		"inputs": [
			"a",
			"b",
			"c"
		],
		"netlist": [
			"NOR(n6,a,b)",
			"NOT(0Wire1002,c)",
			"NOR(y,0Wire1002,n6)"
		],
		"collection": "motif_library"
	},
	{
		"outputs": [
			"y"
		],
		"inputs": [
			"a",
			"b",
			"c"
		],
		"netlist": [
			"NOT(Wire0,a)",
			"NOR(Wire1,Wire0,b)",
			"NOR(Wire2,Wire1,Wire0)",
			"NOR(Wire3,Wire2,c)",
			"NOT(Wire4,c)",
			"NOR(Wire5,Wire0,Wire4)",
			"NOR(Wire6,a,b)",
			"NOR(Wire7,Wire5,Wire6)",
			"NOR(Wire8,Wire7,Wire1)",
			"NOR(y,Wire3,Wire8)"
		],
		"collection": "motif_library"
	},
	{
		"outputs": [
			"y"
		],
		"inputs": [
			"a",
			"b",
			"c"
		],
		"netlist": [
			"NOT(n5,b)",
			"NOT(n6,c)",
			"NOR(n7,b,c)",
			"NOR(n9,n5,n6)",
			"NOR(n11,a,n9)",
			"NOR(y,n7,n11)"
		],
		"collection": "motif_library"
	},
	{
		"outputs": [
			"y"
		],
		"inputs": [
			"a",
			"b",
			"c"
		],
		"netlist": [
			"NOR(Wire0,a,b)",
			"NOR(Wire1,Wire0,a)",
			"NOR(Wire2,b,c)",
			"NOR(Wire3,Wire1,Wire2)",
			"NOR(Wire4,a,c)",
			"NOR(y,Wire3,Wire4)"
		],
		"collection": "motif_library"
	},
	{
		"outputs": [
			"y"
		],
		"inputs": [
			"a",
			"b",
			"c"
		],
		"netlist": [
			"NOT(Wire0,a)",
			"NOR(Wire1,Wire0,b)",
			"NOR(Wire2,Wire1,c)",
			"NOR(Wire3,Wire0,c)",
			"NOR(Wire4,Wire3,b)",
			"NOR(y,Wire2,Wire4)"
		],
		"collection": "motif_library"
	},
	{
		"outputs": [
			"y"
		],
		"inputs": [
			"a",
			"b",
			"c"
		],
		"netlist": [
			"NOR(Wire0,a,c)",
			"NOR(Wire1,Wire0,a)",
			"NOR(Wire2,Wire0,c)",
			"NOR(Wire3,Wire1,Wire2)",
			"NOR(Wire4,Wire2,b)",
			"NOR(y,Wire3,Wire4)"
		],
		"collection": "motif_library"
	},
	{
		"outputs": [
			"y"
		],
		"inputs": [
			"a",
			"b",
			"c"
		],
		"netlist": [
			"NOT(n6,c)",
			"NOR(n7,a,c)",
			"NOR(n9,n6,b)",
			"NOR(y,n7,n9)"
		],
		"collection": "motif_library"
	},
	{
		"outputs": [
			"y"
		],
		"inputs": [
			"a",
			"b",
			"c"
		],
		"netlist": [
			"NOR(Wire0,a,b)",
			"NOR(Wire1,Wire0,a)",
			"NOR(Wire2,Wire0,b)",
			"NOR(Wire3,Wire1,Wire2)",
			"NOR(Wire4,Wire2,c)",
			"NOR(y,Wire3,Wire4)"
		],
		"collection": "motif_library"
	},
	{
		"outputs": [
			"y"
		],
		"inputs": [
			"a",
			"b",
			"c"
		],
		"netlist": [
			"NOT(n5,b)",
			"NOR(n7,a,b)",
			"NOR(n9,n5,c)",
			"NOR(y,n7,n9)"
		],
		"collection": "motif_library"
	},
	{
		"outputs": [
			"y"
		],
		"inputs": [
			"a",
			"b",
			"c"
		],
		"netlist": [
			"NOT(n4,a)",
			"NOT(0Wire1651,b)",
			"NOT(0Wire1652,c)",
			"NOR(n5,0Wire1651,0Wire1652)",
			"NOT(n6,n5)",
			"NOR(n7,a,n5)",
			"NOR(n9,n4,n6)",
			"NOR(y,n7,n9)"
		],
		"collection": "motif_library"
	},
	{
		"outputs": [
			"y"
		],
		"inputs": [
			"a",
			"b",
			"c"
		],
		"netlist": [
			"NOR(0Wire1707,a,c)",
			"NOR(0Wire1708,a,b)",
			"NOR(y,0Wire1707,0Wire1708)"
		],
		"collection": "motif_library"
	},
	{
		"outputs": [
			"y"
		],
		"inputs": [
			"a",
			"b",
			"c"
		],
		"netlist": [
			"NOT(0Wire1770,b)",
			"NOR(n6,0Wire1770,c)",
			"NOT(0Wire1773,n6)",
			"NOR(y,a,0Wire1773)"
		],
		"collection": "motif_library"
	},
	{
		"outputs": [
			"y"
		],
		"inputs": [
			"a",
			"b",
			"c"
		],
		"netlist": [
			"NOT(n4,a)",
			"NOT(n5,c)",
			"NOR(n6,n4,n5)",
			"NOR(n8,a,c)",
			"NOR(n10,n6,n8)",
			"NOT(0Wire1848,b)",
			"NOR(y,0Wire1848,n10)"
		],
		"collection": "motif_library"
	},
	{
		"outputs": [
			"y"
		],
		"inputs": [
			"a",
			"b",
			"c"
		],
		"netlist": [
			"NOT(0Wire1880,b)",
			"NOR(y,0Wire1880,c)"
		],
		"collection": "motif_library"
	},
	{
		"outputs": [
			"y"
		],
		"inputs": [
			"a",
			"b",
			"c"
		],
		"netlist": [
			"NOT(0Wire1922,c)",
			"NOR(n5,0Wire1922,a)",
			"NOT(0Wire1924,b)",
			"NOR(y,0Wire1924,n5)"
		],
		"collection": "motif_library"
	},
	{
		"outputs": [
			"y"
		],
		"inputs": [
			"a",
			"b",
			"c"
		],
		"netlist": [
			"NOT(Wire0,a)",
			"NOR(Wire1,Wire0,b)",
			"NOR(Wire2,a,c)",
			"NOR(Wire3,Wire1,Wire2)",
			"NOR(Wire4,b,c)",
			"NOR(y,Wire3,Wire4)"
		],
		"collection": "motif_library"
	},
	{
		"outputs": [
			"y"
		],
		"inputs": [
			"a",
			"b",
			"c"
		],
		"netlist": [
			"NOR(Wire0,a,b)",
			"NOR(Wire1,Wire0,a)",
			"NOR(Wire2,Wire1,c)",
			"NOR(Wire3,Wire0,c)",
			"NOR(Wire4,Wire3,a)",
			"NOR(y,Wire2,Wire4)"
		],
		"collection": "motif_library"
	},
	{
		"outputs": [
			"y"
		],
		"inputs": [
			"a",
			"b",
			"c"
		],
		"netlist": [
			"NOR(Wire0,b,c)",
			"NOR(Wire1,Wire0,b)",
			"NOR(Wire2,Wire0,c)",
			"NOR(Wire3,Wire1,Wire2)",
			"NOR(Wire4,Wire2,a)",
			"NOR(y,Wire3,Wire4)"
		],
		"collection": "motif_library"
	},
	{
		"outputs": [
			"y"
		],
		"inputs": [
			"a",
			"b",
			"c"
		],
		"netlist": [
			"NOT(n6,c)",
			"NOR(n7,b,c)",
			"NOR(n9,n6,a)",
			"NOR(y,n7,n9)"
		],
		"collection": "motif_library"
	},
	{
		"outputs": [
			"y"
		],
		"inputs": [
			"a",
			"b",
			"c"
		],
		"netlist": [
			"NOR(0Wire2293,b,a)",
			"NOR(n7,a,0Wire2293)",
			"NOR(n9,b,0Wire2293)",
			"NOR(n11,n7,n9)",
			"NOR(y,c,n11)"
		],
		"collection": "motif_library"
	},
	{
		"outputs": [
			"y"
		],
		"inputs": [
			"a",
			"b",
			"c"
		],
		"netlist": [
			"NOT(Wire0,a)",
			"NOT(Wire1,b)",
			"NOR(Wire2,Wire0,Wire1)",
			"NOR(Wire3,a,b)",
			"NOR(Wire4,Wire2,Wire3)",
			"NOR(Wire5,Wire4,c)",
			"NOR(Wire6,Wire2,c)",
			"NOR(Wire7,Wire6,Wire2)",
			"NOR(y,Wire5,Wire7)"
		],
		"collection": "motif_library"
	},
	{
		"outputs": [
			"y"
		],
		"inputs": [
			"a",
			"b",
			"c"
		],
		"netlist": [
			"NOR(n7,a,b)",
			"NOR(y,c,n7)"
		],
		"collection": "motif_library"
	},
	{
		"outputs": [
			"y"
		],
		"inputs": [
			"a",
			"b",
			"c"
		],
		"netlist": [
			"NOR(0Wire2507,c,b)",
			"NOR(n7,b,0Wire2507)",
			"NOR(n9,c,0Wire2507)",
			"NOR(n11,a,n9)",
			"NOR(y,n7,n11)"
		],
		"collection": "motif_library"
	},
	{
		"outputs": [
			"y"
		],
		"inputs": [
			"a",
			"b",
			"c"
		],
		"netlist": [
			"NOR(Wire0,a,c)",
			"NOT(Wire1,b)",
			"NOR(Wire2,Wire0,Wire1)",
			"NOR(Wire3,a,b)",
			"NOR(y,Wire2,Wire3)"
		],
		"collection": "motif_library"
	},
	{
		"outputs": [
			"y"
		],
		"inputs": [
			"a",
			"b",
			"c"
		],
		"netlist": [
			"NOT(n4,a)",
			"NOT(0Wire2653,b)",
			"NOR(n6,0Wire2653,c)",
			"NOT(n7,n6)",
			"NOR(n8,a,n6)",
			"NOR(n10,n4,n7)",
			"NOR(y,n8,n10)"
		],
		"collection": "motif_library"
	},
	{
		"outputs": [
			"y"
		],
		"inputs": [
			"a",
			"b",
			"c"
		],
		"netlist": [
			"NOT(n5,b)",
			"NOR(n6,a,b)",
			"NOT(0Wire2719,c)",
			"NOR(n8,n5,0Wire2719)",
			"NOR(y,n6,n8)"
		],
		"collection": "motif_library"
	},
	{
		"outputs": [
			"y"
		],
		"inputs": [
			"a",
			"b",
			"c"
		],
		"netlist": [
			"NOT(0Wire2774,b)",
			"NOR(n6,0Wire2774,c)",
			"NOR(0Wire2779,a,n6)",
			"NOT(y,0Wire2779)"
		],
		"collection": "motif_library"
	},
	{
		"outputs": [
			"y"
		],
		"inputs": [
			"a",
			"b",
			"c"
		],
		"netlist": [
			"NOT(0Wire2808,b)",
			"NOR(y,0Wire2808,a)"
		],
		"collection": "motif_library"
	},
	{
		"outputs": [
			"y"
		],
		"inputs": [
			"a",
			"b",
			"c"
		],
		"netlist": [
			"NOT(0Wire2850,a)",
			"NOR(n5,0Wire2850,c)",
			"NOT(0Wire2852,b)",
			"NOR(y,0Wire2852,n5)"
		],
		"collection": "motif_library"
	},
	{
		"outputs": [
			"y"
		],
		"inputs": [
			"a",
			"b",
			"c"
		],
		"netlist": [
			"NOT(0Wire2894,a)",
			"NOT(0Wire2895,c)",
			"NOR(n4,0Wire2894,0Wire2895)",
			"NOT(0Wire2896,b)",
			"NOR(y,0Wire2896,n4)"
		],
		"collection": "motif_library"
	},
	{
		"outputs": [
			"y"
		],
		"inputs": [
			"a",
			"b",
			"c"
		],
		"netlist": [
			"BUF(y,b)"
		],
		"collection": "motif_library"
	},
	{
		"outputs": [
			"y"
		],
		"inputs": [
			"a",
			"b",
			"c"
		],
		"netlist": [
			"NOR(Wire0,a,b)",
			"NOR(Wire1,Wire0,a)",
			"NOR(Wire2,Wire0,b)",
			"NOR(Wire3,Wire1,Wire2)",
			"NOR(Wire4,Wire1,c)",
			"NOR(y,Wire3,Wire4)"
		],
		"collection": "motif_library"
	},
	{
		"outputs": [
			"y"
		],
		"inputs": [
			"a",
			"b",
			"c"
		],
		"netlist": [
			"NOT(n4,a)",
			"NOR(n7,a,b)",
			"NOR(n9,n4,c)",
			"NOR(y,n7,n9)"
		],
		"collection": "motif_library"
	},
	{
		"outputs": [
			"y"
		],
		"inputs": [
			"a",
			"b",
			"c"
		],
		"netlist": [
			"NOT(n4,b)",
			"NOT(0Wire3097,a)",
			"NOT(0Wire3098,c)",
			"NOR(n5,0Wire3097,0Wire3098)",
			"NOT(n6,n5)",
			"NOR(n7,b,n5)",
			"NOR(n9,n4,n6)",
			"NOR(y,n7,n9)"
		],
		"collection": "motif_library"
	},
	{
		"outputs": [
			"y"
		],
		"inputs": [
			"a",
			"b",
			"c"
		],
		"netlist": [
			"NOR(0Wire3153,b,c)",
			"NOR(0Wire3154,a,b)",
			"NOR(y,0Wire3153,0Wire3154)"
		],
		"collection": "motif_library"
	},
	{
		"outputs": [
			"y"
		],
		"inputs": [
			"a",
			"b",
			"c"
		],
		"netlist": [
			"NOT(Wire0,a)",
			"NOR(Wire1,b,c)",
			"NOR(Wire2,Wire0,Wire1)",
			"NOR(Wire3,a,b)",
			"NOR(y,Wire2,Wire3)"
		],
		"collection": "motif_library"
	},
	{
		"outputs": [
			"y"
		],
		"inputs": [
			"a",
			"b",
			"c"
		],
		"netlist": [
			"NOT(n4,b)",
			"NOT(0Wire3297,a)",
			"NOR(n6,0Wire3297,c)",
			"NOT(n7,n6)",
			"NOR(n8,b,n6)",
			"NOR(n10,n4,n7)",
			"NOR(y,n8,n10)"
		],
		"collection": "motif_library"
	},
	{
		"outputs": [
			"y"
		],
		"inputs": [
			"a",
			"b",
			"c"
		],
		"netlist": [
			"NOT(n4,a)",
			"NOR(n6,a,b)",
			"NOT(0Wire3363,c)",
			"NOR(n8,n4,0Wire3363)",
			"NOR(y,n6,n8)"
		],
		"collection": "motif_library"
	},
	{
		"outputs": [
			"y"
		],
		"inputs": [
			"a",
			"b",
			"c"
		],
		"netlist": [
			"NOT(0Wire3418,a)",
			"NOR(n6,0Wire3418,c)",
			"NOR(0Wire3423,b,n6)",
			"NOT(y,0Wire3423)"
		],
		"collection": "motif_library"
	},
	{
		"outputs": [
			"y"
		],
		"inputs": [
			"a",
			"b",
			"c"
		],
		"netlist": [
			"NOT(n4,a)",
			"NOT(n5,b)",
			"NOR(n6,n4,n5)",
			"NOR(n8,a,b)",
			"NOR(y,n6,n8)"
		],
		"collection": "motif_library"
	},
	{
		"outputs": [
			"y"
		],
		"inputs": [
			"a",
			"b",
			"c"
		],
		"netlist": [
			"NOT(n4,a)",
			"NOT(n5,b)",
			"NOR(n7,a,b)",
			"NOR(n9,n5,c)",
			"NOT(0Wire3546,n9)",
			"NOR(n10,n4,0Wire3546)",
			"NOR(y,n7,n10)"
		],
		"collection": "motif_library"
	},
	{
		"outputs": [
			"y"
		],
		"inputs": [
			"a",
			"b",
			"c"
		],
		"netlist": [
			"NOT(n4,a)",
			"NOT(n5,b)",
			"NOR(n6,a,b)",
			"NOT(0Wire3616,c)",
			"NOR(n8,n5,0Wire3616)",
			"NOT(0Wire3618,n8)",
			"NOR(n9,n4,0Wire3618)",
			"NOR(y,n6,n9)"
		],
		"collection": "motif_library"
	},
	{
		"outputs": [
			"y"
		],
		"inputs": [
			"a",
			"b",
			"c"
		],
		"netlist": [
			"NOR(0Wire3655,a,b)",
			"NOT(y,0Wire3655)"
		],
		"collection": "motif_library"
	},
	{
		"outputs": [
			"y"
		],
		"inputs": [
			"a",
			"b",
			"c"
		],
		"netlist": [
			"NOT(0Wire3700,c)",
			"NOR(n6,0Wire3700,b)",
			"NOT(0Wire3703,n6)",
			"NOR(y,a,0Wire3703)"
		],
		"collection": "motif_library"
	},
	{
		"outputs": [
			"y"
		],
		"inputs": [
			"a",
			"b",
			"c"
		],
		"netlist": [
			"NOT(n4,a)",
			"NOT(n5,b)",
			"NOR(n6,n4,n5)",
			"NOR(n8,a,b)",
			"NOR(n10,n6,n8)",
			"NOT(0Wire3778,c)",
			"NOR(y,0Wire3778,n10)"
		],
		"collection": "motif_library"
	},
	{
		"outputs": [
			"y"
		],
		"inputs": [
			"a",
			"b",
			"c"
		],
		"netlist": [
			"NOT(Wire0,a)",
			"NOR(Wire1,Wire0,c)",
			"NOR(Wire2,a,b)",
			"NOR(Wire3,Wire1,Wire2)",
			"NOR(Wire4,b,c)",
			"NOR(y,Wire3,Wire4)"
		],
		"collection": "motif_library"
	},
	{
		"outputs": [
			"y"
		],
		"inputs": [
			"a",
			"b",
			"c"
		],
		"netlist": [
			"NOR(Wire0,a,c)",
			"NOR(Wire1,Wire0,a)",
			"NOR(Wire2,Wire1,b)",
			"NOR(Wire3,Wire0,b)",
			"NOR(Wire4,Wire3,a)",
			"NOR(y,Wire2,Wire4)"
		],
		"collection": "motif_library"
	},
	{
		"outputs": [
			"y"
		],
		"inputs": [
			"a",
			"b",
			"c"
		],
		"netlist": [
			"NOT(0Wire3968,c)",
			"NOR(y,0Wire3968,b)"
		],
		"collection": "motif_library"
	},
	{
		"outputs": [
			"y"
		],
		"inputs": [
			"a",
			"b",
			"c"
		],
		"netlist": [
			"NOT(0Wire4010,b)",
			"NOR(n5,0Wire4010,a)",
			"NOT(0Wire4012,c)",
			"NOR(y,0Wire4012,n5)"
		],
		"collection": "motif_library"
	},
	{
		"outputs": [
			"y"
		],
		"inputs": [
			"a",
			"b",
			"c"
		],
		"netlist": [
			"NOR(Wire0,b,c)",
			"NOR(Wire1,Wire0,b)",
			"NOR(Wire2,Wire0,c)",
			"NOR(Wire3,Wire1,Wire2)",
			"NOR(Wire4,Wire1,a)",
			"NOR(y,Wire3,Wire4)"
		],
		"collection": "motif_library"
	},
	{
		"outputs": [
			"y"
		],
		"inputs": [
			"a",
			"b",
			"c"
		],
		"netlist": [
			"NOT(n5,b)",
			"NOR(n7,b,c)",
			"NOR(n9,n5,a)",
			"NOR(y,n7,n9)"
		],
		"collection": "motif_library"
	},
	{
		"outputs": [
			"y"
		],
		"inputs": [
			"a",
			"b",
			"c"
		],
		"netlist": [
			"NOR(0Wire4219,c,a)",
			"NOR(n7,a,0Wire4219)",
			"NOR(n9,c,0Wire4219)",
			"NOR(n11,n7,n9)",
			"NOR(y,b,n11)"
		],
		"collection": "motif_library"
	},
	{
		"outputs": [
			"y"
		],
		"inputs": [
			"a",
			"b",
			"c"
		],
		"netlist": [
			"NOT(Wire0,a)",
			"NOT(Wire1,c)",
			"NOR(Wire2,Wire0,Wire1)",
			"NOR(Wire3,a,c)",
			"NOR(Wire4,Wire2,Wire3)",
			"NOR(Wire5,Wire4,b)",
			"NOR(Wire6,Wire2,b)",
			"NOR(Wire7,Wire6,Wire2)",
			"NOR(y,Wire5,Wire7)"
		],
		"collection": "motif_library"
	},
	{
		"outputs": [
			"y"
		],
		"inputs": [
			"a",
			"b",
			"c"
		],
		"netlist": [
			"NOR(Wire0,a,b)",
			"NOT(Wire1,c)",
			"NOR(Wire2,Wire0,Wire1)",
			"NOR(Wire3,a,c)",
			"NOR(y,Wire2,Wire3)"
		],
		"collection": "motif_library"
	},
	{
		"outputs": [
			"y"
		],
		"inputs": [
			"a",
			"b",
			"c"
		],
		"netlist": [
			"NOT(n4,a)",
			"NOT(0Wire4478,c)",
			"NOR(n6,0Wire4478,b)",
			"NOT(n7,n6)",
			"NOR(n8,a,n6)",
			"NOR(n10,n4,n7)",
			"NOR(y,n8,n10)"
		],
		"collection": "motif_library"
	},
	{
		"outputs": [
			"y"
		],
		"inputs": [
			"a",
			"b",
			"c"
		],
		"netlist": [
			"NOR(n7,a,c)",
			"NOR(y,b,n7)"
		],
		"collection": "motif_library"
	},
	{
		"outputs": [
			"y"
		],
		"inputs": [
			"a",
			"b",
			"c"
		],
		"netlist": [
			"NOR(0Wire4587,b,c)",
			"NOR(n7,c,0Wire4587)",
			"NOR(n9,b,0Wire4587)",
			"NOR(n11,a,n9)",
			"NOR(y,n7,n11)"
		],
		"collection": "motif_library"
	},
	{
		"outputs": [
			"y"
		],
		"inputs": [
			"a",
			"b",
			"c"
		],
		"netlist": [
			"NOT(n5,c)",
			"NOR(n6,a,c)",
			"NOT(0Wire4642,b)",
			"NOR(n8,0Wire4642,n5)",
			"NOR(y,n6,n8)"
		],
		"collection": "motif_library"
	},
	{
		"outputs": [
			"y"
		],
		"inputs": [
			"a",
			"b",
			"c"
		],
		"netlist": [
			"NOT(0Wire4698,c)",
			"NOR(n6,0Wire4698,b)",
			"NOR(0Wire4703,a,n6)",
			"NOT(y,0Wire4703)"
		],
		"collection": "motif_library"
	},
	{
		"outputs": [
			"y"
		],
		"inputs": [
			"a",
			"b",
			"c"
		],
		"netlist": [
			"NOT(0Wire4732,c)",
			"NOR(y,0Wire4732,a)"
		],
		"collection": "motif_library"
	},
	{
		"outputs": [
			"y"
		],
		"inputs": [
			"a",
			"b",
			"c"
		],
		"netlist": [
			"NOT(0Wire4774,a)",
			"NOR(n5,0Wire4774,b)",
			"NOT(0Wire4776,c)",
			"NOR(y,0Wire4776,n5)"
		],
		"collection": "motif_library"
	},
	{
		"outputs": [
			"y"
		],
		"inputs": [
			"a",
			"b",
			"c"
		],
		"netlist": [
			"NOR(Wire0,a,c)",
			"NOR(Wire1,Wire0,a)",
			"NOR(Wire2,Wire0,c)",
			"NOR(Wire3,Wire1,Wire2)",
			"NOR(Wire4,Wire1,b)",
			"NOR(y,Wire3,Wire4)"
		],
		"collection": "motif_library"
	},
	{
		"outputs": [
			"y"
		],
		"inputs": [
			"a",
			"b",
			"c"
		],
		"netlist": [
			"NOT(n4,a)",
			"NOR(n7,a,c)",
			"NOR(n9,n4,b)",
			"NOR(y,n7,n9)"
		],
		"collection": "motif_library"
	},
	{
		"outputs": [
			"y"
		],
		"inputs": [
			"a",
			"b",
			"c"
		],
		"netlist": [
			"NOT(0Wire4940,a)",
			"NOT(0Wire4941,b)",
			"NOR(n4,0Wire4940,0Wire4941)",
			"NOT(0Wire4942,c)",
			"NOR(y,0Wire4942,n4)"
		],
		"collection": "motif_library"
	},
	{
		"outputs": [
			"y"
		],
		"inputs": [
			"a",
			"b",
			"c"
		],
		"netlist": [
			"BUF(y,c)"
		],
		"collection": "motif_library"
	},
	{
		"outputs": [
			"y"
		],
		"inputs": [
			"a",
			"b",
			"c"
		],
		"netlist": [
			"NOT(Wire0,a)",
			"NOT(Wire1,b)",
			"NOR(Wire2,Wire0,Wire1)",
			"NOT(Wire3,c)",
			"NOR(Wire4,Wire2,Wire3)",
			"NOR(Wire5,Wire4,Wire3)",
			"NOR(Wire6,Wire4,Wire2)",
			"NOR(y,Wire5,Wire6)"
		],
		"collection": "motif_library"
	},
	{
		"outputs": [
			"y"
		],
		"inputs": [
			"a",
			"b",
			"c"
		],
		"netlist": [
			"NOR(0Wire5071,b,c)",
			"NOR(0Wire5072,a,c)",
			"NOR(y,0Wire5071,0Wire5072)"
		],
		"collection": "motif_library"
	},
	{
		"outputs": [
			"y"
		],
		"inputs": [
			"a",
			"b",
			"c"
		],
		"netlist": [
			"NOT(Wire0,a)",
			"NOR(Wire1,b,c)",
			"NOR(Wire2,Wire0,Wire1)",
			"NOR(Wire3,a,c)",
			"NOR(y,Wire2,Wire3)"
		],
		"collection": "motif_library"
	},
	{
		"outputs": [
			"y"
		],
		"inputs": [
			"a",
			"b",
			"c"
		],
		"netlist": [
			"NOT(Wire0,a)",
			"NOR(Wire1,Wire0,b)",
			"NOT(Wire2,c)",
			"NOR(Wire3,Wire1,Wire2)",
			"NOR(Wire4,Wire3,Wire2)",
			"NOR(Wire5,Wire3,Wire1)",
			"NOR(y,Wire4,Wire5)"
		],
		"collection": "motif_library"
	},
	{
		"outputs": [
			"y"
		],
		"inputs": [
			"a",
			"b",
			"c"
		],
		"netlist": [
			"NOT(n4,a)",
			"NOT(n5,c)",
			"NOR(n6,n4,n5)",
			"NOR(n8,a,c)",
			"NOR(y,n6,n8)"
		],
		"collection": "motif_library"
	},
	{
		"outputs": [
			"y"
		],
		"inputs": [
			"a",
			"b",
			"c"
		],
		"netlist": [
			"NOT(n4,a)",
			"NOT(n6,c)",
			"NOR(n7,a,c)",
			"NOR(n9,n6,b)",
			"NOT(0Wire5362,n9)",
			"NOR(n10,n4,0Wire5362)",
			"NOR(y,n7,n10)"
		],
		"collection": "motif_library"
	},
	{
		"outputs": [
			"y"
		],
		"inputs": [
			"a",
			"b",
			"c"
		],
		"netlist": [
			"NOT(n4,a)",
			"NOR(n6,a,c)",
			"NOT(0Wire5403,b)",
			"NOR(n8,n4,0Wire5403)",
			"NOR(y,n6,n8)"
		],
		"collection": "motif_library"
	},
	{
		"outputs": [
			"y"
		],
		"inputs": [
			"a",
			"b",
			"c"
		],
		"netlist": [
			"NOT(0Wire5458,a)",
			"NOR(n6,0Wire5458,b)",
			"NOR(0Wire5463,c,n6)",
			"NOT(y,0Wire5463)"
		],
		"collection": "motif_library"
	},
	{
		"outputs": [
			"y"
		],
		"inputs": [
			"a",
			"b",
			"c"
		],
		"netlist": [
			"NOT(n4,a)",
			"NOT(n5,c)",
			"NOR(n6,a,c)",
			"NOT(0Wire5527,b)",
			"NOR(n8,0Wire5527,n5)",
			"NOT(0Wire5530,n8)",
			"NOR(n9,n4,0Wire5530)",
			"NOR(y,n6,n9)"
		],
		"collection": "motif_library"
	},
	{
		"outputs": [
			"y"
		],
		"inputs": [
			"a",
			"b",
			"c"
		],
		"netlist": [
			"NOR(0Wire5567,a,c)",
			"NOT(y,0Wire5567)"
		],
		"collection": "motif_library"
	},
	{
		"outputs": [
			"y"
		],
		"inputs": [
			"a",
			"b",
			"c"
		],
		"netlist": [
			"NOR(0Wire5645,c,b)",
			"NOR(n7,b,0Wire5645)",
			"NOR(n9,c,0Wire5645)",
			"NOR(n11,n7,n9)",
			"NOR(y,a,n11)"
		],
		"collection": "motif_library"
	},
	{
		"outputs": [
			"y"
		],
		"inputs": [
			"a",
			"b",
			"c"
		],
		"netlist": [
			"NOR(Wire0,a,b)",
			"NOR(Wire1,Wire0,a)",
			"NOT(Wire2,Wire1)",
			"NOT(Wire3,c)",
			"NOR(Wire4,Wire2,Wire3)",
			"NOR(Wire5,Wire0,b)",
			"NOR(Wire6,Wire5,Wire3)",
			"NOR(Wire7,Wire6,Wire1)",
			"NOR(y,Wire4,Wire7)"
		],
		"collection": "motif_library"
	},
	{
		"outputs": [
			"y"
		],
		"inputs": [
			"a",
			"b",
			"c"
		],
		"netlist": [
			"NOR(Wire0,a,b)",
			"NOT(Wire1,c)",
			"NOR(Wire2,Wire0,Wire1)",
			"NOR(Wire3,b,c)",
			"NOR(y,Wire2,Wire3)"
		],
		"collection": "motif_library"
	},
	{
		"outputs": [
			"y"
		],
		"inputs": [
			"a",
			"b",
			"c"
		],
		"netlist": [
			"NOT(n5,b)",
			"NOT(0Wire5908,c)",
			"NOR(n6,0Wire5908,a)",
			"NOT(n7,n6)",
			"NOR(n8,b,n6)",
			"NOR(n10,n5,n7)",
			"NOR(y,n8,n10)"
		],
		"collection": "motif_library"
	},
	{
		"outputs": [
			"y"
		],
		"inputs": [
			"a",
			"b",
			"c"
		],
		"netlist": [
			"NOR(Wire0,a,c)",
			"NOT(Wire1,b)",
			"NOR(Wire2,Wire0,Wire1)",
			"NOR(Wire3,b,c)",
			"NOR(y,Wire2,Wire3)"
		],
		"collection": "motif_library"
	},
	{
		"outputs": [
			"y"
		],
		"inputs": [
			"a",
			"b",
			"c"
		],
		"netlist": [
			"NOR(Wire0,a,b)",
			"NOR(Wire1,Wire0,a)",
			"NOT(Wire2,c)",
			"NOR(Wire3,Wire1,Wire2)",
			"NOR(Wire4,Wire3,Wire2)",
			"NOR(Wire5,Wire3,Wire1)",
			"NOR(y,Wire4,Wire5)"
		],
		"collection": "motif_library"
	},
	{
		"outputs": [
			"y"
		],
		"inputs": [
			"a",
			"b",
			"c"
		],
		"netlist": [
			"NOT(n4,b)",
			"NOT(n5,c)",
			"NOR(n6,n4,n5)",
			"NOR(n8,b,c)",
			"NOR(y,n6,n8)"
		],
		"collection": "motif_library"
	},
	{
		"outputs": [
			"y"
		],
		"inputs": [
			"a",
			"b",
			"c"
		],
		"netlist": [
			"NOT(n5,b)",
			"NOT(n6,c)",
			"NOR(n7,b,c)",
			"NOR(n9,n5,n6)",
			"NOT(0Wire6194,n9)",
			"NOR(n10,a,0Wire6194)",
			"NOR(y,n7,n10)"
		],
		"collection": "motif_library"
	},
	{
		"outputs": [
			"y"
		],
		"inputs": [
			"a",
			"b",
			"c"
		],
		"netlist": [
			"NOR(Wire0,a,b)",
			"NOR(Wire1,a,c)",
			"NOR(Wire2,Wire0,Wire1)",
			"NOR(Wire3,b,c)",
			"NOR(Wire4,Wire2,Wire3)",
			"NOR(Wire5,Wire4,a)",
			"NOR(Wire6,Wire4,Wire3)",
			"NOR(y,Wire5,Wire6)"
		],
		"collection": "motif_library"
	},
	{
		"outputs": [
			"y"
		],
		"inputs": [
			"a",
			"b",
			"c"
		],
		"netlist": [
			"NOR(w9,b,c)",
			"NOR(w8,w9,c)",
			"NOR(w7,w9,b)",
			"NOR(w6,w7,w8)",
			"NOR(w4,a,w6)",
			"NOR(w3,w4,w6)",
			"NOR(w2,w4,a)",
			"NOR(y,w2,w3)"
		],
		"collection": "motif_library"
	},
	{
		"outputs": [
			"y"
		],
		"inputs": [
			"a",
			"b",
			"c"
		],
		"netlist": [
			"NOR(Wire0,a,b)",
			"NOR(Wire1,Wire0,c)",
			"NOR(Wire2,Wire1,c)",
			"NOR(Wire3,Wire1,Wire0)",
			"NOR(y,Wire2,Wire3)"
		],
		"collection": "motif_library"
	},
	{
		"outputs": [
			"y"
		],
		"inputs": [
			"a",
			"b",
			"c"
		],
		"netlist": [
			"NOR(Wire0,a,b)",
			"NOT(Wire1,c)",
			"NOR(Wire2,Wire0,Wire1)",
			"NOT(Wire3,Wire2)",
			"NOR(Wire4,Wire3,a)",
			"NOR(Wire5,a,c)",
			"NOR(Wire6,Wire2,Wire5)",
			"NOR(Wire7,Wire6,b)",
			"NOR(y,Wire4,Wire7)"
		],
		"collection": "motif_library"
	},
	{
		"outputs": [
			"y"
		],
		"inputs": [
			"a",
			"b",
			"c"
		],
		"netlist": [
			"NOR(n7,a,c)",
			"NOR(0Wire6721,b,n7)",
			"NOR(n9,n7,0Wire6721)",
			"NOR(n11,b,0Wire6721)",
			"NOR(y,n9,n11)"
		],
		"collection": "motif_library"
	},
	{
		"outputs": [
			"y"
		],
		"inputs": [
			"a",
			"b",
			"c"
		],
		"netlist": [
			"NOR(Wire0,a,c)",
			"NOT(Wire1,b)",
			"NOR(Wire2,Wire0,Wire1)",
			"NOT(Wire3,Wire2)",
			"NOR(Wire4,Wire3,a)",
			"NOR(Wire5,a,b)",
			"NOR(Wire6,Wire2,Wire5)",
			"NOR(Wire7,Wire6,c)",
			"NOR(y,Wire4,Wire7)"
		],
		"collection": "motif_library"
	},
	{
		"outputs": [
			"y"
		],
		"inputs": [
			"a",
			"b",
			"c"
		],
		"netlist": [
			"NOR(Wire0,a,b)",
			"NOR(Wire1,Wire0,c)",
			"NOR(Wire2,Wire1,c)",
			"NOT(Wire3,b)",
			"NOR(Wire4,Wire1,Wire3)",
			"NOR(y,Wire2,Wire4)"
		],
		"collection": "motif_library"
	},
	{
		"outputs": [
			"y"
		],
		"inputs": [
			"a",
			"b",
			"c"
		],
		"netlist": [
			"NOT(n5,b)",
			"NOT(n6,c)",
			"NOR(n7,n5,n6)",
			"NOR(n9,b,c)",
			"NOR(n11,n7,n9)",
			"NOR(0Wire6982,a,n11)",
			"NOT(y,0Wire6982)"
		],
		"collection": "motif_library"
	},
	{
		"outputs": [
			"y"
		],
		"inputs": [
			"a",
			"b",
			"c"
		],
		"netlist": [
			"NOR(n7,b,c)",
			"NOR(y,a,n7)"
		],
		"collection": "motif_library"
	},
	{
		"outputs": [
			"y"
		],
		"inputs": [
			"a",
			"b",
			"c"
		],
		"netlist": [
			"NOR(Wire0,b,c)",
			"NOR(Wire1,Wire0,a)",
			"NOR(Wire2,Wire1,b)",
			"NOR(Wire3,Wire1,c)",
			"NOR(y,Wire2,Wire3)"
		],
		"collection": "motif_library"
	},
	{
		"outputs": [
			"y"
		],
		"inputs": [
			"a",
			"b",
			"c"
		],
		"netlist": [
			"NOT(n5,c)",
			"NOR(n6,b,c)",
			"NOT(0Wire7134,a)",
			"NOR(n8,0Wire7134,n5)",
			"NOR(y,n6,n8)"
		],
		"collection": "motif_library"
	},
	{
		"outputs": [
			"y"
		],
		"inputs": [
			"a",
			"b",
			"c"
		],
		"netlist": [
			"NOT(0Wire7190,c)",
			"NOR(n6,0Wire7190,a)",
			"NOR(0Wire7195,b,n6)",
			"NOT(y,0Wire7195)"
		],
		"collection": "motif_library"
	},
	{
		"outputs": [
			"y"
		],
		"inputs": [
			"a",
			"b",
			"c"
		],
		"netlist": [
			"NOT(n4,b)",
			"NOR(n6,b,c)",
			"NOT(0Wire7230,a)",
			"NOR(n8,0Wire7230,n4)",
			"NOR(y,n6,n8)"
		],
		"collection": "motif_library"
	},
	{
		"outputs": [
			"y"
		],
		"inputs": [
			"a",
			"b",
			"c"
		],
		"netlist": [
			"NOT(0Wire7286,b)",
			"NOR(n6,0Wire7286,a)",
			"NOR(0Wire7291,c,n6)",
			"NOT(y,0Wire7291)"
		],
		"collection": "motif_library"
	},
	{
		"outputs": [
			"y"
		],
		"inputs": [
			"a",
			"b",
			"c"
		],
		"netlist": [
			"NOT(n4,b)",
			"NOT(n5,c)",
			"NOR(n6,b,c)",
			"NOR(n8,n4,n5)",
			"NOT(0Wire7357,a)",
			"NOT(0Wire7358,n8)",
			"NOR(n9,0Wire7357,0Wire7358)",
			"NOR(y,n6,n9)"
		],
		"collection": "motif_library"
	},
	{
		"outputs": [
			"y"
		],
		"inputs": [
			"a",
			"b",
			"c"
		],
		"netlist": [
			"NOR(0Wire7395,b,c)",
			"NOT(y,0Wire7395)"
		],
		"collection": "motif_library"
	},
	{
		"outputs": [
			"y"
		],
		"inputs": [
			"a",
			"b",
			"c"
		],
		"netlist": [
			"NOR(n7,b,c)",
			"NOR(0Wire7479,a,n7)",
			"NOR(n9,n7,0Wire7479)",
			"NOR(n11,a,0Wire7479)",
			"NOR(y,n9,n11)"
		],
		"collection": "motif_library"
	},
	{
		"outputs": [
			"y"
		],
		"inputs": [
			"a",
			"b",
			"c"
		],
		"netlist": [
			"NOT(Wire0,a)",
			"NOR(Wire1,Wire0,b)",
			"NOT(Wire2,Wire1)",
			"NOR(Wire3,b,c)",
			"NOR(Wire4,Wire2,Wire3)",
			"NOR(Wire5,Wire0,c)",
			"NOR(Wire6,Wire5,Wire3)",
			"NOR(Wire7,Wire6,Wire1)",
			"NOR(y,Wire4,Wire7)"
		],
		"collection": "motif_library"
	},
	{
		"outputs": [
			"y"
		],
		"inputs": [
			"a",
			"b",
			"c"
		],
		"netlist": [
			"NOT(Wire0,a)",
			"NOR(Wire1,Wire0,c)",
			"NOR(Wire2,b,c)",
			"NOR(Wire3,Wire2,a)",
			"NOR(Wire4,Wire1,Wire3)",
			"NOT(y,Wire4)"
		],
		"collection": "motif_library"
	},
	{
		"outputs": [
			"y"
		],
		"inputs": [
			"a",
			"b",
			"c"
		],
		"netlist": [
			"NOT(n4,a)",
			"NOT(n6,c)",
			"NOR(n7,n4,n6)",
			"NOR(n9,a,c)",
			"NOR(n11,n7,n9)",
			"NOR(0Wire7740,b,n11)",
			"NOT(y,0Wire7740)"
		],
		"collection": "motif_library"
	},
	{
		"outputs": [
			"y"
		],
		"inputs": [
			"a",
			"b",
			"c"
		],
		"netlist": [
			"NOT(Wire0,a)",
			"NOR(Wire1,Wire0,b)",
			"NOR(Wire2,b,c)",
			"NOR(Wire3,Wire2,a)",
			"NOR(Wire4,Wire1,Wire3)",
			"NOT(y,Wire4)"
		],
		"collection": "motif_library"
	},
	{
		"outputs": [
			"y"
		],
		"inputs": [
			"a",
			"b",
			"c"
		],
		"netlist": [
			"NOT(n4,a)",
			"NOT(n5,b)",
			"NOR(n7,n4,n5)",
			"NOR(n9,a,b)",
			"NOR(n11,n7,n9)",
			"NOR(0Wire7888,c,n11)",
			"NOT(y,0Wire7888)"
		],
		"collection": "motif_library"
	},
	{
		"outputs": [
			"y"
		],
		"inputs": [
			"a",
			"b",
			"c"
		],
		"netlist": [
			"NOT(Wire0,a)",
			"NOT(Wire1,b)",
			"NOR(Wire2,Wire0,Wire1)",
			"NOR(Wire3,a,c)",
			"NOR(Wire4,Wire2,Wire3)",
			"NOR(Wire5,Wire1,c)",
			"NOR(Wire6,Wire4,Wire5)",
			"NOT(y,Wire6)"
		],
		"collection": "motif_library"
	},
	{
		"outputs": [
			"y"
		],
		"inputs": [
			"a",
			"b",
			"c"
		],
		"netlist": [
			"NOR(n7,a,b)",
			"NOT(0Wire8019,n7)",
			"NOR(0Wire8021,c,0Wire8019)",
			"NOT(y,0Wire8021)"
		],
		"collection": "motif_library"
	},
	{
		"outputs": [
			"y"
		],
		"inputs": [
			"a",
			"b",
			"c"
		],
		"netlist": [
			"NOR(n7,b,c)",
			"NOT(0Wire8069,n7)",
			"NOR(y,a,0Wire8069)"
		],
		"collection": "motif_library"
	},
	{
		"outputs": [
			"y"
		],
		"inputs": [
			"a",
			"b",
			"c"
		],
		"netlist": [
			"NOT(Wire0,a)",
			"NOT(Wire1,b)",
			"NOR(Wire2,Wire0,Wire1)",
			"NOR(Wire3,a,c)",
			"NOR(Wire4,Wire2,Wire3)",
			"NOR(Wire5,Wire1,c)",
			"NOR(y,Wire4,Wire5)"
		],
		"collection": "motif_library"
	},
	{
		"outputs": [
			"y"
		],
		"inputs": [
			"a",
			"b",
			"c"
		],
		"netlist": [
			"NOT(n4,a)",
			"NOT(n5,b)",
			"NOR(n7,n4,n5)",
			"NOR(n9,a,b)",
			"NOR(n11,n7,n9)",
			"NOR(y,c,n11)"
		],
		"collection": "motif_library"
	},
	{
		"outputs": [
			"y"
		],
		"inputs": [
			"a",
			"b",
			"c"
		],
		"netlist": [
			"NOT(Wire0,a)",
			"NOR(Wire1,Wire0,b)",
			"NOR(Wire2,b,c)",
			"NOR(Wire3,Wire2,a)",
			"NOR(y,Wire1,Wire3)"
		],
		"collection": "motif_library"
	},
	{
		"outputs": [
			"y"
		],
		"inputs": [
			"a",
			"b",
			"c"
		],
		"netlist": [
			"NOT(n4,a)",
			"NOT(n6,c)",
			"NOR(n7,n4,n6)",
			"NOR(n9,a,c)",
			"NOR(n11,n7,n9)",
			"NOR(y,b,n11)"
		],
		"collection": "motif_library"
	},
	{
		"outputs": [
			"y"
		],
		"inputs": [
			"a",
			"b",
			"c"
		],
		"netlist": [
			"NOT(Wire0,a)",
			"NOR(Wire1,Wire0,c)",
			"NOR(Wire2,b,c)",
			"NOR(Wire3,Wire2,a)",
			"NOR(y,Wire1,Wire3)"
		],
		"collection": "motif_library"
	},
	{
		"outputs": [
			"y"
		],
		"inputs": [
			"a",
			"b",
			"c"
		],
		"netlist": [
			"NOR(Wire0,a,b)",
			"NOR(Wire1,Wire0,a)",
			"NOR(Wire2,Wire0,b)",
			"NOR(Wire3,Wire1,Wire2)",
			"NOR(Wire4,Wire3,c)",
			"NOR(Wire5,Wire1,c)",
			"NOR(Wire6,Wire5,Wire2)",
			"NOR(y,Wire4,Wire6)"
		],
		"collection": "motif_library"
	},
	{
		"outputs": [
			"y"
		],
		"inputs": [
			"a",
			"b",
			"c"
		],
		"netlist": [
			"NOT(n4,a)",
			"NOR(n7,b,c)",
			"NOT(n8,n7)",
			"NOR(n9,a,n7)",
			"NOR(n11,n4,n8)",
			"NOR(y,n9,n11)"
		],
		"collection": "motif_library"
	},
	{
		"outputs": [
			"y"
		],
		"inputs": [
			"a",
			"b",
			"c"
		],
		"netlist": [
			"NOR(y,b,c)"
		],
		"collection": "motif_library"
	},
	{
		"outputs": [
			"y"
		],
		"inputs": [
			"a",
			"b",
			"c"
		],
		"netlist": [
			"NOT(Wire0,b)",
			"NOR(Wire1,Wire0,c)",
			"NOR(Wire2,Wire1,c)",
			"NOR(Wire3,Wire1,Wire0)",
			"NOR(Wire4,Wire2,Wire3)",
			"NOR(Wire5,Wire2,a)",
			"NOR(y,Wire4,Wire5)"
		],
		"collection": "motif_library"
	},
	{
		"outputs": [
			"y"
		],
		"inputs": [
			"a",
			"b",
			"c"
		],
		"netlist": [
			"NOT(0Wire8790,b)",
			"NOR(n6,0Wire8790,a)",
			"NOR(y,c,n6)"
		],
		"collection": "motif_library"
	},
	{
		"outputs": [
			"y"
		],
		"inputs": [
			"a",
			"b",
			"c"
		],
		"netlist": [
			"NOR(Wire0,b,c)",
			"NOR(Wire1,Wire0,a)",
			"NOR(Wire2,Wire0,b)",
			"NOR(y,Wire1,Wire2)"
		],
		"collection": "motif_library"
	},
	{
		"outputs": [
			"y"
		],
		"inputs": [
			"a",
			"b",
			"c"
		],
		"netlist": [
			"NOT(0Wire8886,c)",
			"NOR(n6,0Wire8886,a)",
			"NOR(y,b,n6)"
		],
		"collection": "motif_library"
	},
	{
		"outputs": [
			"y"
		],
		"inputs": [
			"a",
			"b",
			"c"
		],
		"netlist": [
			"NOR(Wire0,b,c)",
			"NOR(Wire1,Wire0,a)",
			"NOR(Wire2,Wire0,c)",
			"NOR(y,Wire1,Wire2)"
		],
		"collection": "motif_library"
	},
	{
		"outputs": [
			"y"
		],
		"inputs": [
			"a",
			"b",
			"c"
		],
		"netlist": [
			"NOT(n5,b)",
			"NOT(n6,c)",
			"NOR(n7,n5,n6)",
			"NOR(n9,b,c)",
			"NOR(n11,a,n9)",
			"NOR(y,n7,n11)"
		],
		"collection": "motif_library"
	},
	{
		"outputs": [
			"y"
		],
		"inputs": [
			"a",
			"b",
			"c"
		],
		"netlist": [
			"NOR(n7,b,c)",
			"NOR(0Wire9059,a,n7)",
			"NOT(y,0Wire9059)"
		],
		"collection": "motif_library"
	},
	{
		"outputs": [
			"y"
		],
		"inputs": [
			"a",
			"b",
			"c"
		],
		"netlist": [
			"NOT(n5,b)",
			"NOT(n6,c)",
			"NOR(n7,n5,n6)",
			"NOR(n9,b,c)",
			"NOR(n11,n7,n9)",
			"NOR(y,a,n11)"
		],
		"collection": "motif_library"
	},
	{
		"outputs": [
			"y"
		],
		"inputs": [
			"a",
			"b",
			"c"
		],
		"netlist": [
			"NOR(Wire0,a,b)",
			"NOR(Wire1,Wire0,c)",
			"NOR(Wire2,a,c)",
			"NOR(Wire3,Wire2,b)",
			"NOR(y,Wire1,Wire3)"
		],
		"collection": "motif_library"
	},
	{
		"outputs": [
			"y"
		],
		"inputs": [
			"a",
			"b",
			"c"
		],
		"netlist": [
			"NOR(Wire0,a,b)",
			"NOR(Wire1,Wire0,a)",
			"NOT(Wire2,Wire1)",
			"NOR(Wire3,Wire2,c)",
			"NOR(Wire4,Wire0,b)",
			"NOR(Wire5,Wire4,c)",
			"NOR(Wire6,Wire5,Wire1)",
			"NOR(y,Wire3,Wire6)"
		],
		"collection": "motif_library"
	},
	{
		"outputs": [
			"y"
		],
		"inputs": [
			"a",
			"b",
			"c"
		],
		"netlist": [
			"NOT(n5,b)",
			"NOR(n7,a,c)",
			"NOT(n8,n7)",
			"NOR(n9,b,n7)",
			"NOR(n11,n5,n8)",
			"NOR(y,n9,n11)"
		],
		"collection": "motif_library"
	},
	{
		"outputs": [
			"y"
		],
		"inputs": [
			"a",
			"b",
			"c"
		],
		"netlist": [
			"NOR(Wire0,a,c)",
			"NOR(Wire1,Wire0,a)",
			"NOT(Wire2,Wire1)",
			"NOR(Wire3,Wire2,b)",
			"NOR(Wire4,Wire0,c)",
			"NOR(Wire5,Wire4,b)",
			"NOR(Wire6,Wire5,Wire1)",
			"NOR(y,Wire3,Wire6)"
		],
		"collection": "motif_library"
	},
	{
		"outputs": [
			"y"
		],
		"inputs": [
			"a",
			"b",
			"c"
		],
		"netlist": [
			"NOR(Wire0,a,b)",
			"NOT(Wire1,Wire0)",
			"NOR(Wire2,Wire1,c)",
			"NOR(Wire3,Wire2,c)",
			"NOR(Wire4,Wire2,Wire1)",
			"NOR(y,Wire3,Wire4)"
		],
		"collection": "motif_library"
	},
	{
		"outputs": [
			"y"
		],
		"inputs": [
			"a",
			"b",
			"c"
		],
		"netlist": [
			"NOR(w9,b,c)",
			"NOR(w8,w9,c)",
			"NOR(w7,w9,b)",
			"NOR(w6,w7,w8)",
			"NOR(w4,a,w6)",
			"NOR(w3,w4,w6)",
			"NOR(w2,w4,a)",
			"OUTPUT_OR(y,w2,w3)"
		],
		"collection": "motif_library"
	},
	{
		"outputs": [
			"y"
		],
		"inputs": [
			"a",
			"b",
			"c"
		],
		"netlist": [
			"NOR(Wire0,a,b)",
			"NOT(Wire1,Wire0)",
			"NOR(Wire2,a,c)",
			"NOR(Wire3,Wire1,Wire2)",
			"NOR(Wire4,b,c)",
			"NOR(Wire5,Wire2,Wire4)",
			"NOR(Wire6,Wire5,Wire0)",
			"NOR(y,Wire3,Wire6)"
		],
		"collection": "motif_library"
	},
	{
		"outputs": [
			"y"
		],
		"inputs": [
			"a",
			"b",
			"c"
		],
		"netlist": [
			"NOR(Wire0,a,b)",
			"NOR(Wire1,Wire0,a)",
			"NOR(Wire2,b,c)",
			"NOR(Wire3,Wire1,Wire2)",
			"NOR(Wire4,Wire2,c)",
			"NOR(y,Wire3,Wire4)"
		],
		"collection": "motif_library"
	},
	{
		"outputs": [
			"y"
		],
		"inputs": [
			"a",
			"b",
			"c"
		],
		"netlist": [
			"NOR(0Wire9973,c,b)",
			"NOR(n6,b,0Wire9973)",
			"NOR(n8,c,0Wire9973)",
			"NOR(y,n6,n8)"
		],
		"collection": "motif_library"
	},
	{
		"outputs": [
			"y"
		],
		"inputs": [
			"a",
			"b",
			"c"
		],
		"netlist": [
			"NOR(Wire0,a,b)",
			"NOR(Wire1,Wire0,a)",
			"NOR(Wire2,Wire1,c)",
			"NOR(Wire3,Wire2,c)",
			"NOR(Wire4,Wire2,Wire1)",
			"NOR(y,Wire3,Wire4)"
		],
		"collection": "motif_library"
	},
	{
		"outputs": [
			"y"
		],
		"inputs": [
			"a",
			"b",
			"c"
		],
		"netlist": [
			"NOR(Wire0,a,c)",
			"NOT(Wire1,b)",
			"NOR(Wire2,Wire0,Wire1)",
			"NOR(Wire3,b,c)",
			"NOR(Wire4,Wire2,Wire3)",
			"NOT(y,Wire4)"
		],
		"collection": "motif_library"
	},
	{
		"outputs": [
			"y"
		],
		"inputs": [
			"a",
			"b",
			"c"
		],
		"netlist": [
			"NOT(0Wire10200,c)",
			"NOR(n6,0Wire10200,a)",
			"NOR(0Wire10211,b,n6)",
			"NOR(n8,n6,0Wire10211)",
			"NOR(n10,b,0Wire10211)",
			"NOR(y,n8,n10)"
		],
		"collection": "motif_library"
	},
	{
		"outputs": [
			"y"
		],
		"inputs": [
			"a",
			"b",
			"c"
		],
		"netlist": [
			"NOR(Wire0,a,b)",
			"NOT(Wire1,c)",
			"NOR(Wire2,Wire0,Wire1)",
			"NOR(Wire3,b,c)",
			"NOR(Wire4,Wire2,Wire3)",
			"NOT(y,Wire4)"
		],
		"collection": "motif_library"
	},
	{
		"outputs": [
			"y"
		],
		"inputs": [
			"a",
			"b",
			"c"
		],
		"netlist": [
			"NOT(Wire0,b)",
			"NOT(Wire1,c)",
			"NOR(Wire2,Wire0,Wire1)",
			"NOR(Wire3,b,c)",
			"NOR(Wire4,Wire3,a)",
			"NOR(Wire5,Wire2,Wire4)",
			"NOR(Wire6,Wire5,Wire2)",
			"NOR(Wire7,Wire5,Wire4)",
			"NOR(y,Wire6,Wire7)"
		],
		"collection": "motif_library"
	},
	{
		"outputs": [
			"y"
		],
		"inputs": [
			"a",
			"b",
			"c"
		],
		"netlist": [
			"NOR(0Wire10477,c,b)",
			"NOR(n7,b,0Wire10477)",
			"NOR(n9,c,0Wire10477)",
			"NOR(n11,n7,n9)",
			"NOR(0Wire10476,a,n11)",
			"NOT(y,0Wire10476)"
		],
		"collection": "motif_library"
	},
	{
		"outputs": [
			"y"
		],
		"inputs": [
			"a",
			"b",
			"c"
		],
		"netlist": [
			"NOR(y,a,c)"
		],
		"collection": "motif_library"
	},
	{
		"outputs": [
			"y"
		],
		"inputs": [
			"a",
			"b",
			"c"
		],
		"netlist": [
			"NOT(Wire0,a)",
			"NOR(Wire1,Wire0,c)",
			"NOR(Wire2,Wire1,c)",
			"NOR(Wire3,Wire1,Wire0)",
			"NOR(Wire4,Wire2,Wire3)",
			"NOR(Wire5,Wire2,b)",
			"NOR(y,Wire4,Wire5)"
		],
		"collection": "motif_library"
	},
	{
		"outputs": [
			"y"
		],
		"inputs": [
			"a",
			"b",
			"c"
		],
		"netlist": [
			"NOT(0Wire10620,a)",
			"NOR(n6,0Wire10620,b)",
			"NOR(y,c,n6)"
		],
		"collection": "motif_library"
	},
	{
		"outputs": [
			"y"
		],
		"inputs": [
			"a",
			"b",
			"c"
		],
		"netlist": [
			"NOR(Wire0,a,c)",
			"NOR(Wire1,Wire0,a)",
			"NOR(Wire2,Wire0,b)",
			"NOR(y,Wire1,Wire2)"
		],
		"collection": "motif_library"
	},
	{
		"outputs": [
			"y"
		],
		"inputs": [
			"a",
			"b",
			"c"
		],
		"netlist": [
			"NOT(Wire0,a)",
			"NOR(Wire1,Wire0,b)",
			"NOR(Wire2,a,c)",
			"NOR(Wire3,Wire1,Wire2)",
			"NOR(Wire4,Wire0,c)",
			"NOR(y,Wire3,Wire4)"
		],
		"collection": "motif_library"
	},
	{
		"outputs": [
			"y"
		],
		"inputs": [
			"a",
			"b",
			"c"
		],
		"netlist": [
			"NOR(0Wire10805,c,a)",
			"NOR(n6,a,0Wire10805)",
			"NOR(n8,c,0Wire10805)",
			"NOR(y,n6,n8)"
		],
		"collection": "motif_library"
	},
	{
		"outputs": [
			"y"
		],
		"inputs": [
			"a",
			"b",
			"c"
		],
		"netlist": [
			"NOT(Wire0,a)",
			"NOR(Wire1,Wire0,b)",
			"NOR(Wire2,Wire1,c)",
			"NOR(Wire3,Wire2,c)",
			"NOR(Wire4,Wire2,Wire1)",
			"NOR(y,Wire3,Wire4)"
		],
		"collection": "motif_library"
	},
	{
		"outputs": [
			"y"
		],
		"inputs": [
			"a",
			"b",
			"c"
		],
		"netlist": [
			"NOT(Wire0,a)",
			"NOR(Wire1,b,c)",
			"NOR(Wire2,Wire0,Wire1)",
			"NOR(Wire3,a,c)",
			"NOR(Wire4,Wire2,Wire3)",
			"NOT(y,Wire4)"
		],
		"collection": "motif_library"
	},
	{
		"outputs": [
			"y"
		],
		"inputs": [
			"a",
			"b",
			"c"
		],
		"netlist": [
			"NOT(0Wire10994,a)",
			"NOT(0Wire10995,b)",
			"NOR(n5,0Wire10994,0Wire10995)",
			"NOR(y,c,n5)"
		],
		"collection": "motif_library"
	},
	{
		"outputs": [
			"y"
		],
		"inputs": [
			"a",
			"b",
			"c"
		],
		"netlist": [
			"NOT(Wire0,a)",
			"NOT(Wire1,b)",
			"NOR(Wire2,Wire0,Wire1)",
			"NOR(Wire3,Wire2,c)",
			"NOR(Wire4,Wire3,c)",
			"NOR(Wire5,Wire3,Wire2)",
			"NOR(y,Wire4,Wire5)"
		],
		"collection": "motif_library"
	},
	{
		"outputs": [
			"y"
		],
		"inputs": [
			"a",
			"b",
			"c"
		],
		"netlist": [
			"NOT(y,c)"
		],
		"collection": "motif_library"
	},
	{
		"outputs": [
			"y"
		],
		"inputs": [
			"a",
			"b",
			"c"
		],
		"netlist": [
			"NOT(0Wire11124,c)",
			"NOR(0Wire11125,b,0Wire11124)",
			"NOR(0Wire11126,a,0Wire11124)",
			"NOR(y,0Wire11125,0Wire11126)"
		],
		"collection": "motif_library"
	},
	{
		"outputs": [
			"y"
		],
		"inputs": [
			"a",
			"b",
			"c"
		],
		"netlist": [
			"NOT(n4,a)",
			"NOR(n7,a,c)",
			"NOR(n9,n4,b)",
			"NOR(0Wire11195,n7,n9)",
			"NOT(y,0Wire11195)"
		],
		"collection": "motif_library"
	},
	{
		"outputs": [
			"y"
		],
		"inputs": [
			"a",
			"b",
			"c"
		],
		"netlist": [
			"NOT(Wire0,a)",
			"NOT(Wire1,b)",
			"NOR(Wire2,Wire0,Wire1)",
			"NOR(Wire3,Wire2,c)",
			"NOR(Wire4,Wire3,a)",
			"NOR(Wire5,Wire3,c)",
			"NOR(y,Wire4,Wire5)"
		],
		"collection": "motif_library"
	},
	{
		"outputs": [
			"y"
		],
		"inputs": [
			"a",
			"b",
			"c"
		],
		"netlist": [
			"NOT(0Wire11304,a)",
			"NOR(n5,0Wire11304,b)",
			"NOT(0Wire11306,c)",
			"NOR(0Wire11309,0Wire11306,n5)",
			"NOT(y,0Wire11309)"
		],
		"collection": "motif_library"
	},
	{
		"outputs": [
			"y"
		],
		"inputs": [
			"a",
			"b",
			"c"
		],
		"netlist": [
			"NOT(0Wire11338,c)",
			"NOR(0Wire11341,0Wire11338,a)",
			"NOT(y,0Wire11341)"
		],
		"collection": "motif_library"
	},
	{
		"outputs": [
			"y"
		],
		"inputs": [
			"a",
			"b",
			"c"
		],
		"netlist": [
			"NOT(0Wire11380,c)",
			"NOR(n6,0Wire11380,b)",
			"NOR(y,a,n6)"
		],
		"collection": "motif_library"
	},
	{
		"outputs": [
			"y"
		],
		"inputs": [
			"a",
			"b",
			"c"
		],
		"netlist": [
			"NOR(Wire0,a,c)",
			"NOR(Wire1,Wire0,b)",
			"NOR(Wire2,Wire0,c)",
			"NOR(y,Wire1,Wire2)"
		],
		"collection": "motif_library"
	},
	{
		"outputs": [
			"y"
		],
		"inputs": [
			"a",
			"b",
			"c"
		],
		"netlist": [
			"NOR(0Wire11513,b,c)",
			"NOR(n7,c,0Wire11513)",
			"NOR(n9,b,0Wire11513)",
			"NOR(n11,a,n9)",
			"NOR(0Wire11512,n7,n11)",
			"NOT(y,0Wire11512)"
		],
		"collection": "motif_library"
	},
	{
		"outputs": [
			"y"
		],
		"inputs": [
			"a",
			"b",
			"c"
		],
		"netlist": [
			"NOR(n7,a,c)",
			"NOR(0Wire11557,b,n7)",
			"NOT(y,0Wire11557)"
		],
		"collection": "motif_library"
	},
	{
		"outputs": [
			"y"
		],
		"inputs": [
			"a",
			"b",
			"c"
		],
		"netlist": [
			"NOT(0Wire11630,c)",
			"NOR(n6,0Wire11630,b)",
			"NOR(0Wire11641,a,n6)",
			"NOR(n8,n6,0Wire11641)",
			"NOR(n10,a,0Wire11641)",
			"NOR(y,n8,n10)"
		],
		"collection": "motif_library"
	},
	{
		"outputs": [
			"y"
		],
		"inputs": [
			"a",
			"b",
			"c"
		],
		"netlist": [
			"NOR(Wire0,a,b)",
			"NOT(Wire1,c)",
			"NOR(Wire2,Wire0,Wire1)",
			"NOR(Wire3,a,c)",
			"NOR(Wire4,Wire2,Wire3)",
			"NOT(y,Wire4)"
		],
		"collection": "motif_library"
	},
	{
		"outputs": [
			"y"
		],
		"inputs": [
			"a",
			"b",
			"c"
		],
		"netlist": [
			"NOT(Wire0,a)",
			"NOT(Wire1,c)",
			"NOR(Wire2,Wire0,Wire1)",
			"NOR(Wire3,a,c)",
			"NOR(Wire4,Wire3,b)",
			"NOR(Wire5,Wire2,Wire4)",
			"NOR(Wire6,Wire5,Wire2)",
			"NOR(Wire7,Wire5,Wire4)",
			"NOR(y,Wire6,Wire7)"
		],
		"collection": "motif_library"
	},
	{
		"outputs": [
			"y"
		],
		"inputs": [
			"a",
			"b",
			"c"
		],
		"netlist": [
			"NOR(0Wire11903,c,a)",
			"NOR(n7,a,0Wire11903)",
			"NOR(n9,c,0Wire11903)",
			"NOR(n11,n7,n9)",
			"NOR(0Wire11902,b,n11)",
			"NOT(y,0Wire11902)"
		],
		"collection": "motif_library"
	},
	{
		"outputs": [
			"y"
		],
		"inputs": [
			"a",
			"b",
			"c"
		],
		"netlist": [
			"NOT(n5,b)",
			"NOR(n7,b,c)",
			"NOR(n9,n5,a)",
			"NOR(0Wire11955,n7,n9)",
			"NOT(y,0Wire11955)"
		],
		"collection": "motif_library"
	},
	{
		"outputs": [
			"y"
		],
		"inputs": [
			"a",
			"b",
			"c"
		],
		"netlist": [
			"NOR(0Wire12029,c,b)",
			"NOR(n6,b,0Wire12029)",
			"NOR(n8,c,0Wire12029)",
			"NOT(0Wire12023,a)",
			"NOT(0Wire12024,n8)",
			"NOR(n9,0Wire12023,0Wire12024)",
			"NOR(y,n6,n9)"
		],
		"collection": "motif_library"
	},
	{
		"outputs": [
			"y"
		],
		"inputs": [
			"a",
			"b",
			"c"
		],
		"netlist": [
			"NOT(0Wire12068,b)",
			"NOR(n5,0Wire12068,a)",
			"NOT(0Wire12070,c)",
			"NOR(0Wire12073,0Wire12070,n5)",
			"NOT(y,0Wire12073)"
		],
		"collection": "motif_library"
	},
	{
		"outputs": [
			"y"
		],
		"inputs": [
			"a",
			"b",
			"c"
		],
		"netlist": [
			"NOT(0Wire12102,c)",
			"NOR(0Wire12105,0Wire12102,b)",
			"NOT(y,0Wire12105)"
		],
		"collection": "motif_library"
	},
	{
		"outputs": [
			"y"
		],
		"inputs": [
			"a",
			"b",
			"c"
		],
		"netlist": [
			"NOR(Wire0,a,c)",
			"NOR(Wire1,Wire0,b)",
			"NOR(Wire2,Wire1,a)",
			"NOR(Wire3,Wire2,a)",
			"NOR(Wire4,Wire2,Wire1)",
			"NOR(y,Wire3,Wire4)"
		],
		"collection": "motif_library"
	},
	{
		"outputs": [
			"y"
		],
		"inputs": [
			"a",
			"b",
			"c"
		],
		"netlist": [
			"NOT(Wire0,a)",
			"NOR(Wire1,Wire0,c)",
			"NOR(Wire2,a,b)",
			"NOR(Wire3,Wire1,Wire2)",
			"NOR(Wire4,b,c)",
			"NOR(Wire5,Wire3,Wire4)",
			"NOT(y,Wire5)"
		],
		"collection": "motif_library"
	},
	{
		"outputs": [
			"y"
		],
		"inputs": [
			"a",
			"b",
			"c"
		],
		"netlist": [
			"NOT(n4,a)",
			"NOT(n5,b)",
			"NOR(n6,n4,n5)",
			"NOR(n8,a,b)",
			"NOR(n10,n6,n8)",
			"NOT(0Wire12335,c)",
			"NOR(0Wire12338,0Wire12335,n10)",
			"NOT(y,0Wire12338)"
		],
		"collection": "motif_library"
	},
	{
		"outputs": [
			"y"
		],
		"inputs": [
			"a",
			"b",
			"c"
		],
		"netlist": [
			"NOR(n6,a,b)",
			"NOT(0Wire12386,c)",
			"NOT(0Wire12387,n6)",
			"NOR(0Wire12389,0Wire12386,0Wire12387)",
			"NOT(y,0Wire12389)"
		],
		"collection": "motif_library"
	},
	{
		"outputs": [
			"y"
		],
		"inputs": [
			"a",
			"b",
			"c"
		],
		"netlist": [
			"NOR(y,a,b)"
		],
		"collection": "motif_library"
	},
	{
		"outputs": [
			"y"
		],
		"inputs": [
			"a",
			"b",
			"c"
		],
		"netlist": [
			"NOT(Wire0,a)",
			"NOR(Wire1,Wire0,b)",
			"NOR(Wire2,Wire1,b)",
			"NOR(Wire3,Wire1,Wire0)",
			"NOR(Wire4,Wire2,Wire3)",
			"NOR(Wire5,Wire2,c)",
			"NOR(y,Wire4,Wire5)"
		],
		"collection": "motif_library"
	},
	{
		"outputs": [
			"y"
		],
		"inputs": [
			"a",
			"b",
			"c"
		],
		"netlist": [
			"NOT(Wire0,a)",
			"NOR(Wire1,Wire0,c)",
			"NOR(Wire2,a,b)",
			"NOR(Wire3,Wire1,Wire2)",
			"NOR(Wire4,Wire0,b)",
			"NOR(y,Wire3,Wire4)"
		],
		"collection": "motif_library"
	},
	{
		"outputs": [
			"y"
		],
		"inputs": [
			"a",
			"b",
			"c"
		],
		"netlist": [
			"NOR(0Wire12621,b,a)",
			"NOR(n6,a,0Wire12621)",
			"NOR(n8,b,0Wire12621)",
			"NOR(y,n6,n8)"
		],
		"collection": "motif_library"
	},
	{
		"outputs": [
			"y"
		],
		"inputs": [
			"a",
			"b",
			"c"
		],
		"netlist": [
			"NOT(0Wire12660,a)",
			"NOR(n6,0Wire12660,c)",
			"NOR(y,b,n6)"
		],
		"collection": "motif_library"
	},
	{
		"outputs": [
			"y"
		],
		"inputs": [
			"a",
			"b",
			"c"
		],
		"netlist": [
			"NOR(Wire0,a,b)",
			"NOR(Wire1,Wire0,a)",
			"NOR(Wire2,Wire0,c)",
			"NOR(y,Wire1,Wire2)"
		],
		"collection": "motif_library"
	},
	{
		"outputs": [
			"y"
		],
		"inputs": [
			"a",
			"b",
			"c"
		],
		"netlist": [
			"NOT(0Wire12772,a)",
			"NOR(n6,0Wire12772,c)",
			"NOR(0Wire12780,b,n6)",
			"NOR(n8,n6,0Wire12780)",
			"NOR(n10,b,0Wire12780)",
			"NOR(y,n8,n10)"
		],
		"collection": "motif_library"
	},
	{
		"outputs": [
			"y"
		],
		"inputs": [
			"a",
			"b",
			"c"
		],
		"netlist": [
			"NOT(Wire0,a)",
			"NOR(Wire1,b,c)",
			"NOR(Wire2,Wire0,Wire1)",
			"NOR(Wire3,a,b)",
			"NOR(Wire4,Wire2,Wire3)",
			"NOT(y,Wire4)"
		],
		"collection": "motif_library"
	},
	{
		"outputs": [
			"y"
		],
		"inputs": [
			"a",
			"b",
			"c"
		],
		"netlist": [
			"NOT(0Wire12912,a)",
			"NOT(0Wire12913,c)",
			"NOR(n5,0Wire12912,0Wire12913)",
			"NOR(y,b,n5)"
		],
		"collection": "motif_library"
	},
	{
		"outputs": [
			"y"
		],
		"inputs": [
			"a",
			"b",
			"c"
		],
		"netlist": [
			"NOT(0Wire12972,a)",
			"NOT(0Wire12973,c)",
			"NOR(n5,0Wire12972,0Wire12973)",
			"NOR(0Wire12980,b,n5)",
			"NOR(n7,n5,0Wire12980)",
			"NOR(n9,b,0Wire12980)",
			"NOR(y,n7,n9)"
		],
		"collection": "motif_library"
	},
	{
		"outputs": [
			"y"
		],
		"inputs": [
			"a",
			"b",
			"c"
		],
		"netlist": [
			"NOT(n4,a)",
			"NOR(n7,a,b)",
			"NOR(n9,n4,c)",
			"NOR(0Wire13053,n7,n9)",
			"NOT(y,0Wire13053)"
		],
		"collection": "motif_library"
	},
	{
		"outputs": [
			"y"
		],
		"inputs": [
			"a",
			"b",
			"c"
		],
		"netlist": [
			"NOT(0Wire13092,c)",
			"NOR(0Wire13098,a,b)",
			"NOR(0Wire13093,b,0Wire13098)",
			"NOT(0Wire13094,0Wire13093)",
			"NOR(0Wire13095,0Wire13094,0Wire13092)",
			"NOR(0Wire13096,a,0Wire13098)",
			"NOR(y,0Wire13095,0Wire13096)"
		],
		"collection": "motif_library"
	},
	{
		"outputs": [
			"y"
		],
		"inputs": [
			"a",
			"b",
			"c"
		],
		"netlist": [
			"NOT(y,b)"
		],
		"collection": "motif_library"
	},
	{
		"outputs": [
			"y"
		],
		"inputs": [
			"a",
			"b",
			"c"
		],
		"netlist": [
			"NOT(0Wire13169,b)",
			"NOR(0Wire13171,0Wire13169,c)",
			"NOR(0Wire13172,a,0Wire13169)",
			"NOR(y,0Wire13171,0Wire13172)"
		],
		"collection": "motif_library"
	},
	{
		"outputs": [
			"y"
		],
		"inputs": [
			"a",
			"b",
			"c"
		],
		"netlist": [
			"NOT(0Wire13228,a)",
			"NOR(n5,0Wire13228,c)",
			"NOT(0Wire13230,b)",
			"NOR(0Wire13233,0Wire13230,n5)",
			"NOT(y,0Wire13233)"
		],
		"collection": "motif_library"
	},
	{
		"outputs": [
			"y"
		],
		"inputs": [
			"a",
			"b",
			"c"
		],
		"netlist": [
			"NOT(0Wire13262,b)",
			"NOR(0Wire13265,0Wire13262,a)",
			"NOT(y,0Wire13265)"
		],
		"collection": "motif_library"
	},
	{
		"outputs": [
			"y"
		],
		"inputs": [
			"a",
			"b",
			"c"
		],
		"netlist": [
			"NOT(0Wire13304,b)",
			"NOR(n6,0Wire13304,c)",
			"NOR(y,a,n6)"
		],
		"collection": "motif_library"
	},
	{
		"outputs": [
			"y"
		],
		"inputs": [
			"a",
			"b",
			"c"
		],
		"netlist": [
			"NOR(Wire0,a,b)",
			"NOR(Wire1,Wire0,b)",
			"NOR(Wire2,Wire0,c)",
			"NOR(y,Wire1,Wire2)"
		],
		"collection": "motif_library"
	},
	{
		"outputs": [
			"y"
		],
		"inputs": [
			"a",
			"b",
			"c"
		],
		"netlist": [
			"NOT(0Wire13416,b)",
			"NOR(n6,0Wire13416,c)",
			"NOR(0Wire13424,a,n6)",
			"NOR(n8,n6,0Wire13424)",
			"NOR(n10,a,0Wire13424)",
			"NOR(y,n8,n10)"
		],
		"collection": "motif_library"
	},
	{
		"outputs": [
			"y"
		],
		"inputs": [
			"a",
			"b",
			"c"
		],
		"netlist": [
			"NOR(Wire0,a,c)",
			"NOT(Wire1,b)",
			"NOR(Wire2,Wire0,Wire1)",
			"NOR(Wire3,a,b)",
			"NOR(Wire4,Wire2,Wire3)",
			"NOT(y,Wire4)"
		],
		"collection": "motif_library"
	},
	{
		"outputs": [
			"y"
		],
		"inputs": [
			"a",
			"b",
			"c"
		],
		"netlist": [
			"NOR(0Wire13593,c,b)",
			"NOR(n7,b,0Wire13593)",
			"NOR(n9,c,0Wire13593)",
			"NOR(n11,a,n9)",
			"NOR(0Wire13592,n7,n11)",
			"NOT(y,0Wire13592)"
		],
		"collection": "motif_library"
	},
	{
		"outputs": [
			"y"
		],
		"inputs": [
			"a",
			"b",
			"c"
		],
		"netlist": [
			"NOR(n7,a,b)",
			"NOR(0Wire13637,c,n7)",
			"NOT(y,0Wire13637)"
		],
		"collection": "motif_library"
	},
	{
		"outputs": [
			"y"
		],
		"inputs": [
			"a",
			"b",
			"c"
		],
		"netlist": [
			"NOT(Wire0,a)",
			"NOT(Wire1,b)",
			"NOR(Wire2,Wire0,Wire1)",
			"NOR(Wire3,a,b)",
			"NOR(Wire4,Wire3,c)",
			"NOR(Wire5,Wire2,Wire4)",
			"NOR(Wire6,Wire5,Wire2)",
			"NOR(Wire7,Wire5,Wire4)",
			"NOR(y,Wire6,Wire7)"
		],
		"collection": "motif_library"
	},
	{
		"outputs": [
			"y"
		],
		"inputs": [
			"a",
			"b",
			"c"
		],
		"netlist": [
			"NOR(0Wire13831,b,a)",
			"NOR(n7,a,0Wire13831)",
			"NOR(n9,b,0Wire13831)",
			"NOR(n11,n7,n9)",
			"NOR(0Wire13830,c,n11)",
			"NOT(y,0Wire13830)"
		],
		"collection": "motif_library"
	},
	{
		"outputs": [
			"y"
		],
		"inputs": [
			"a",
			"b",
			"c"
		],
		"netlist": [
			"NOT(n6,c)",
			"NOR(n7,b,c)",
			"NOR(n9,n6,a)",
			"NOR(0Wire13883,n7,n9)",
			"NOT(y,0Wire13883)"
		],
		"collection": "motif_library"
	},
	{
		"outputs": [
			"y"
		],
		"inputs": [
			"a",
			"b",
			"c"
		],
		"netlist": [
			"NOR(0Wire13957,b,c)",
			"NOR(n6,c,0Wire13957)",
			"NOR(n8,b,0Wire13957)",
			"NOT(0Wire13951,a)",
			"NOT(0Wire13952,n8)",
			"NOR(n9,0Wire13951,0Wire13952)",
			"NOR(y,n6,n9)"
		],
		"collection": "motif_library"
	},
	{
		"outputs": [
			"y"
		],
		"inputs": [
			"a",
			"b",
			"c"
		],
		"netlist": [
			"NOR(Wire0,a,b)",
			"NOR(Wire1,Wire0,c)",
			"NOR(Wire2,Wire1,a)",
			"NOR(Wire3,Wire2,a)",
			"NOR(Wire4,Wire2,Wire1)",
			"NOR(y,Wire3,Wire4)"
		],
		"collection": "motif_library"
	},
	{
		"outputs": [
			"y"
		],
		"inputs": [
			"a",
			"b",
			"c"
		],
		"netlist": [
			"NOT(Wire0,a)",
			"NOR(Wire1,Wire0,b)",
			"NOR(Wire2,a,c)",
			"NOR(Wire3,Wire1,Wire2)",
			"NOR(Wire4,b,c)",
			"NOR(Wire5,Wire3,Wire4)",
			"NOT(y,Wire5)"
		],
		"collection": "motif_library"
	},
	{
		"outputs": [
			"y"
		],
		"inputs": [
			"a",
			"b",
			"c"
		],
		"netlist": [
			"NOT(0Wire14156,c)",
			"NOR(n5,0Wire14156,a)",
			"NOT(0Wire14158,b)",
			"NOR(0Wire14161,0Wire14158,n5)",
			"NOT(y,0Wire14161)"
		],
		"collection": "motif_library"
	},
	{
		"outputs": [
			"y"
		],
		"inputs": [
			"a",
			"b",
			"c"
		],
		"netlist": [
			"NOT(0Wire14190,b)",
			"NOR(0Wire14193,0Wire14190,c)",
			"NOT(y,0Wire14193)"
		],
		"collection": "motif_library"
	},
	{
		"outputs": [
			"y"
		],
		"inputs": [
			"a",
			"b",
			"c"
		],
		"netlist": [
			"NOT(n4,a)",
			"NOT(n5,c)",
			"NOR(n6,n4,n5)",
			"NOR(n8,a,c)",
			"NOR(n10,n6,n8)",
			"NOT(0Wire14265,b)",
			"NOR(0Wire14268,0Wire14265,n10)",
			"NOT(y,0Wire14268)"
		],
		"collection": "motif_library"
	},
	{
		"outputs": [
			"y"
		],
		"inputs": [
			"a",
			"b",
			"c"
		],
		"netlist": [
			"NOT(0Wire14314,b)",
			"NOR(n6,0Wire14314,a)",
			"NOT(0Wire14317,n6)",
			"NOR(0Wire14319,c,0Wire14317)",
			"NOT(y,0Wire14319)"
		],
		"collection": "motif_library"
	},
	{
		"outputs": [
			"y"
		],
		"inputs": [
			"a",
			"b",
			"c"
		],
		"netlist": [
			"NOT(0Wire14358,b)",
			"NOT(0Wire14359,c)",
			"NOR(n5,0Wire14358,0Wire14359)",
			"NOR(y,a,n5)"
		],
		"collection": "motif_library"
	},
	{
		"outputs": [
			"y"
		],
		"inputs": [
			"a",
			"b",
			"c"
		],
		"netlist": [
			"NOT(0Wire14418,b)",
			"NOT(0Wire14419,c)",
			"NOR(n5,0Wire14418,0Wire14419)",
			"NOR(0Wire14426,a,n5)",
			"NOR(n7,n5,0Wire14426)",
			"NOR(n9,a,0Wire14426)",
			"NOR(y,n7,n9)"
		],
		"collection": "motif_library"
	},
	{
		"outputs": [
			"y"
		],
		"inputs": [
			"a",
			"b",
			"c"
		],
		"netlist": [
			"NOT(n5,b)",
			"NOR(n7,a,b)",
			"NOR(n9,n5,c)",
			"NOR(0Wire14499,n7,n9)",
			"NOT(y,0Wire14499)"
		],
		"collection": "motif_library"
	},
	{
		"outputs": [
			"y"
		],
		"inputs": [
			"a",
			"b",
			"c"
		],
		"netlist": [
			"NOT(0Wire14538,c)",
			"NOR(0Wire14544,b,a)",
			"NOR(0Wire14539,a,0Wire14544)",
			"NOT(0Wire14540,0Wire14539)",
			"NOR(0Wire14541,0Wire14540,0Wire14538)",
			"NOR(0Wire14542,b,0Wire14544)",
			"NOR(y,0Wire14541,0Wire14542)"
		],
		"collection": "motif_library"
	},
	{
		"outputs": [
			"y"
		],
		"inputs": [
			"a",
			"b",
			"c"
		],
		"netlist": [
			"NOT(n6,c)",
			"NOR(n7,a,c)",
			"NOR(n9,n6,b)",
			"NOR(0Wire14623,n7,n9)",
			"NOT(y,0Wire14623)"
		],
		"collection": "motif_library"
	},
	{
		"outputs": [
			"y"
		],
		"inputs": [
			"a",
			"b",
			"c"
		],
		"netlist": [
			"NOT(n4,a)",
			"NOT(n5,c)",
			"NOR(n6,n4,c)",
			"NOT(0Wire14686,b)",
			"NOR(n8,0Wire14686,n5)",
			"NOT(0Wire14689,n8)",
			"NOR(n9,a,0Wire14689)",
			"NOR(y,n6,n9)"
		],
		"collection": "motif_library"
	},
	{
		"outputs": [
			"y"
		],
		"inputs": [
			"a",
			"b",
			"c"
		],
		"netlist": [
			"NOR(Wire0,a,b)",
			"NOR(Wire1,Wire0,c)",
			"NOR(Wire2,Wire1,b)",
			"NOR(Wire3,Wire2,b)",
			"NOR(Wire4,Wire2,Wire1)",
			"NOR(y,Wire3,Wire4)"
		],
		"collection": "motif_library"
	},
	{
		"outputs": [
			"y"
		],
		"inputs": [
			"a",
			"b",
			"c"
		],
		"netlist": [
			"NOR(Wire0,a,b)",
			"NOR(Wire1,Wire0,a)",
			"NOR(Wire2,b,c)",
			"NOR(Wire3,Wire1,Wire2)",
			"NOR(Wire4,a,c)",
			"NOR(Wire5,Wire3,Wire4)",
			"NOT(y,Wire5)"
		],
		"collection": "motif_library"
	},
	{
		"outputs": [
			"y"
		],
		"inputs": [
			"a",
			"b",
			"c"
		],
		"netlist": [
			"NOT(n5,b)",
			"NOT(n6,c)",
			"NOR(n7,b,c)",
			"NOR(n9,n5,n6)",
			"NOR(n11,a,n9)",
			"NOR(0Wire14923,n7,n11)",
			"NOT(y,0Wire14923)"
		],
		"collection": "motif_library"
	},
	{
		"outputs": [
			"y"
		],
		"inputs": [
			"a",
			"b",
			"c"
		],
		"netlist": [
			"NOT(n4,a)",
			"NOT(n5,b)",
			"NOT(n6,c)",
			"NOR(n7,n5,n6)",
			"NOT(n8,n7)",
			"NOR(n9,b,c)",
			"NOR(n11,n4,n9)",
			"NOT(0Wire15032,n11)",
			"NOR(n12,n7,0Wire15032)",
			"NOR(n14,a,n8)",
			"NOR(y,n12,n14)"
		],
		"collection": "motif_library"
	},
	{
		"outputs": [
			"y"
		],
		"inputs": [
			"a",
			"b",
			"c"
		],
		"netlist": [
			"NOR(n6,a,b)",
			"NOT(0Wire15080,c)",
			"NOR(0Wire15083,0Wire15080,n6)",
			"NOT(y,0Wire15083)"
		],
		"collection": "motif_library"
	},
	{
		"outputs": [
			"y"
		],
		"inputs": [
			"a",
			"b",
			"c"
		],
		"netlist": [
			"NOR(0Wire15163,b,a)",
			"NOR(n6,a,0Wire15163)",
			"NOR(n8,b,0Wire15163)",
			"NOR(n10,n6,n8)",
			"NOT(0Wire15159,c)",
			"NOR(0Wire15162,0Wire15159,n10)",
			"NOT(y,0Wire15162)"
		],
		"collection": "motif_library"
	},
	{
		"outputs": [
			"y"
		],
		"inputs": [
			"a",
			"b",
			"c"
		],
		"netlist": [
			"NOR(n6,a,c)",
			"NOT(0Wire15204,b)",
			"NOR(0Wire15207,0Wire15204,n6)",
			"NOT(y,0Wire15207)"
		],
		"collection": "motif_library"
	},
	{
		"outputs": [
			"y"
		],
		"inputs": [
			"a",
			"b",
			"c"
		],
		"netlist": [
			"NOR(0Wire15285,c,a)",
			"NOR(n6,a,0Wire15285)",
			"NOR(n8,c,0Wire15285)",
			"NOR(n10,n6,n8)",
			"NOT(0Wire15281,b)",
			"NOR(0Wire15284,0Wire15281,n10)",
			"NOT(y,0Wire15284)"
		],
		"collection": "motif_library"
	},
	{
		"outputs": [
			"y"
		],
		"inputs": [
			"a",
			"b",
			"c"
		],
		"netlist": [
			"NOT(0Wire15314,b)",
			"NOT(0Wire15315,c)",
			"NOR(0Wire15317,0Wire15314,0Wire15315)",
			"NOT(y,0Wire15317)"
		],
		"collection": "motif_library"
	},
	{
		"outputs": [
			"y"
		],
		"inputs": [
			"a",
			"b",
			"c"
		],
		"netlist": [
			"NOT(0Wire15362,b)",
			"NOR(n5,0Wire15362,a)",
			"NOT(0Wire15364,c)",
			"NOT(0Wire15365,n5)",
			"NOR(0Wire15367,0Wire15364,0Wire15365)",
			"NOT(y,0Wire15367)"
		],
		"collection": "motif_library"
	},
	{
		"outputs": [
			"y"
		],
		"inputs": [
			"a",
			"b",
			"c"
		],
		"netlist": [
			"NOT(y,a)"
		],
		"collection": "motif_library"
	},
	{
		"outputs": [
			"y"
		],
		"inputs": [
			"a",
			"b",
			"c"
		],
		"netlist": [
			"NOT(0Wire15410,a)",
			"NOR(0Wire15413,0Wire15410,c)",
			"NOR(0Wire15414,0Wire15410,b)",
			"NOR(y,0Wire15413,0Wire15414)"
		],
		"collection": "motif_library"
	},
	{
		"outputs": [
			"y"
		],
		"inputs": [
			"a",
			"b",
			"c"
		],
		"netlist": [
			"NOT(0Wire15470,b)",
			"NOR(n5,0Wire15470,c)",
			"NOT(0Wire15472,a)",
			"NOR(0Wire15475,0Wire15472,n5)",
			"NOT(y,0Wire15475)"
		],
		"collection": "motif_library"
	},
	{
		"outputs": [
			"y"
		],
		"inputs": [
			"a",
			"b",
			"c"
		],
		"netlist": [
			"NOT(0Wire15504,a)",
			"NOR(0Wire15507,0Wire15504,b)",
			"NOT(y,0Wire15507)"
		],
		"collection": "motif_library"
	},
	{
		"outputs": [
			"y"
		],
		"inputs": [
			"a",
			"b",
			"c"
		],
		"netlist": [
			"NOT(0Wire15546,c)",
			"NOR(n5,0Wire15546,b)",
			"NOT(0Wire15548,a)",
			"NOR(0Wire15551,0Wire15548,n5)",
			"NOT(y,0Wire15551)"
		],
		"collection": "motif_library"
	},
	{
		"outputs": [
			"y"
		],
		"inputs": [
			"a",
			"b",
			"c"
		],
		"netlist": [
			"NOT(0Wire15580,a)",
			"NOR(0Wire15583,0Wire15580,c)",
			"NOT(y,0Wire15583)"
		],
		"collection": "motif_library"
	},
	{
		"outputs": [
			"y"
		],
		"inputs": [
			"a",
			"b",
			"c"
		],
		"netlist": [
			"NOT(n4,b)",
			"NOT(n5,c)",
			"NOR(n6,n4,n5)",
			"NOR(n8,b,c)",
			"NOR(n10,n6,n8)",
			"NOT(0Wire15655,a)",
			"NOR(0Wire15658,0Wire15655,n10)",
			"NOT(y,0Wire15658)"
		],
		"collection": "motif_library"
	},
	{
		"outputs": [
			"y"
		],
		"inputs": [
			"a",
			"b",
			"c"
		],
		"netlist": [
			"NOT(0Wire15704,a)",
			"NOR(n6,0Wire15704,b)",
			"NOT(0Wire15707,n6)",
			"NOR(0Wire15709,c,0Wire15707)",
			"NOT(y,0Wire15709)"
		],
		"collection": "motif_library"
	},
	{
		"outputs": [
			"y"
		],
		"inputs": [
			"a",
			"b",
			"c"
		],
		"netlist": [
			"NOR(n6,b,c)",
			"NOT(0Wire15750,a)",
			"NOR(0Wire15753,0Wire15750,n6)",
			"NOT(y,0Wire15753)"
		],
		"collection": "motif_library"
	},
	{
		"outputs": [
			"y"
		],
		"inputs": [
			"a",
			"b",
			"c"
		],
		"netlist": [
			"NOR(0Wire15831,c,b)",
			"NOR(n6,b,0Wire15831)",
			"NOR(n8,c,0Wire15831)",
			"NOR(n10,n6,n8)",
			"NOT(0Wire15827,a)",
			"NOR(0Wire15830,0Wire15827,n10)",
			"NOT(y,0Wire15830)"
		],
		"collection": "motif_library"
	},
	{
		"outputs": [
			"y"
		],
		"inputs": [
			"a",
			"b",
			"c"
		],
		"netlist": [
			"NOT(0Wire15860,a)",
			"NOT(0Wire15861,c)",
			"NOR(0Wire15863,0Wire15860,0Wire15861)",
			"NOT(y,0Wire15863)"
		],
		"collection": "motif_library"
	},
	{
		"outputs": [
			"y"
		],
		"inputs": [
			"a",
			"b",
			"c"
		],
		"netlist": [
			"NOT(0Wire15908,a)",
			"NOR(n5,0Wire15908,b)",
			"NOT(0Wire15910,c)",
			"NOT(0Wire15911,n5)",
			"NOR(0Wire15913,0Wire15910,0Wire15911)",
			"NOT(y,0Wire15913)"
		],
		"collection": "motif_library"
	},
	{
		"outputs": [
			"y"
		],
		"inputs": [
			"a",
			"b",
			"c"
		],
		"netlist": [
			"NOT(0Wire15942,a)",
			"NOT(0Wire15943,b)",
			"NOR(0Wire15945,0Wire15942,0Wire15943)",
			"NOT(y,0Wire15945)"
		],
		"collection": "motif_library"
	},
	{
		"outputs": [
			"y"
		],
		"inputs": [
			"a",
			"b",
			"c"
		],
		"netlist": [
			"NOT(0Wire15990,a)",
			"NOT(0Wire15991,b)",
			"NOR(n5,0Wire15990,0Wire15991)",
			"NOT(0Wire15993,n5)",
			"NOR(0Wire15995,c,0Wire15993)",
			"NOT(y,0Wire15995)"
		],
		"collection": "motif_library"
	},
	{
		"outputs": [
			"y"
		],
		"inputs": [
			"a",
			"b",
			"c"
		],
		"netlist": [
			"NOT(0Wire16040,a)",
			"NOT(0Wire16041,b)",
			"NOR(n4,0Wire16040,0Wire16041)",
			"NOT(0Wire16042,c)",
			"NOT(0Wire16043,n4)",
			"NOR(0Wire16045,0Wire16042,0Wire16043)",
			"NOT(y,0Wire16045)"
		],
		"collection": "motif_library"
	},
	{
		"outputs": [
			"y"
		],
		"inputs": [
			"a",
			"b",
			"c"
		],
		"netlist": [
			"NOT(0Wire44,b)",
			"NOT(0Wire45,c)",
			"NOR(n4,0Wire44,0Wire45)",
			"NOT(0Wire46,a)",
			"NOT(0Wire47,n4)",
			"NOR(y,0Wire46,0Wire47)"
		],
		"collection": "motif_library"
	},
	{
		"outputs": [
			"y"
		],
		"inputs": [
			"a",
			"b",
			"c"
		],
		"netlist": [
			"NOT(0Wire94,b)",
			"NOR(n5,0Wire94,c)",
			"NOT(0Wire96,a)",
			"NOT(0Wire97,n5)",
			"NOR(y,0Wire96,0Wire97)"
		],
		"collection": "motif_library"
	},
	{
		"outputs": [
			"y"
		],
		"inputs": [
			"a",
			"b",
			"c"
		],
		"netlist": [
			"NOT(0Wire128,a)",
			"NOT(0Wire129,b)",
			"NOR(y,0Wire128,0Wire129)"
		],
		"collection": "motif_library"
	},
	{
		"outputs": [
			"y"
		],
		"inputs": [
			"a",
			"b",
			"c"
		],
		"netlist": [
			"NOT(0Wire176,c)",
			"NOR(n5,0Wire176,b)",
			"NOT(0Wire178,a)",
			"NOT(0Wire179,n5)",
			"NOR(y,0Wire178,0Wire179)"
		],
		"collection": "motif_library"
	},
	{
		"outputs": [
			"y"
		],
		"inputs": [
			"a",
			"b",
			"c"
		],
		"netlist": [
			"NOT(0Wire210,a)",
			"NOT(0Wire211,c)",
			"NOR(y,0Wire210,0Wire211)"
		],
		"collection": "motif_library"
	},
	{
		"outputs": [
			"y"
		],
		"inputs": [
			"a",
			"b",
			"c"
		],
		"netlist": [
			"NOR(0Wire291,c,b)",
			"NOR(n6,b,0Wire291)",
			"NOR(n8,c,0Wire291)",
			"NOR(n10,n6,n8)",
			"NOT(0Wire287,a)",
			"NOR(y,0Wire287,n10)"
		],
		"collection": "motif_library"
	},
	{
		"outputs": [
			"y"
		],
		"inputs": [
			"a",
			"b",
			"c"
		],
		"netlist": [
			"NOR(n6,b,c)",
			"NOT(0Wire332,a)",
			"NOR(y,0Wire332,n6)"
		],
		"collection": "motif_library"
	},
	{
		"outputs": [
			"y"
		],
		"inputs": [
			"a",
			"b",
			"c"
		],
		"netlist": [
			"NOR(n6,b,c)",
			"NOT(0Wire382,a)",
			"NOT(0Wire383,n6)",
			"NOR(y,0Wire382,0Wire383)"
		],
		"collection": "motif_library"
	},
	{
		"outputs": [
			"y"
		],
		"inputs": [
			"a",
			"b",
			"c"
		],
		"netlist": [
			"NOT(n4,b)",
			"NOT(n5,c)",
			"NOR(n6,n4,n5)",
			"NOR(n8,b,c)",
			"NOR(n10,n6,n8)",
			"NOT(0Wire458,a)",
			"NOR(y,0Wire458,n10)"
		],
		"collection": "motif_library"
	},
	{
		"outputs": [
			"y"
		],
		"inputs": [
			"a",
			"b",
			"c"
		],
		"netlist": [
			"NOT(0Wire490,a)",
			"NOR(y,0Wire490,c)"
		],
		"collection": "motif_library"
	},
	{
		"outputs": [
			"y"
		],
		"inputs": [
			"a",
			"b",
			"c"
		],
		"netlist": [
			"NOT(0Wire532,c)",
			"NOR(n5,0Wire532,b)",
			"NOT(0Wire534,a)",
			"NOR(y,0Wire534,n5)"
		],
		"collection": "motif_library"
	},
	{
		"outputs": [
			"y"
		],
		"inputs": [
			"a",
			"b",
			"c"
		],
		"netlist": [
			"NOT(0Wire566,a)",
			"NOR(y,0Wire566,b)"
		],
		"collection": "motif_library"
	},
	{
		"outputs": [
			"y"
		],
		"inputs": [
			"a",
			"b",
			"c"
		],
		"netlist": [
			"NOT(0Wire608,b)",
			"NOR(n5,0Wire608,c)",
			"NOT(0Wire610,a)",
			"NOR(y,0Wire610,n5)"
		],
		"collection": "motif_library"
	},
	{
		"outputs": [
			"y"
		],
		"inputs": [
			"a",
			"b",
			"c"
		],
		"netlist": [
			"NOT(0Wire646,a)",
			"NOR(0Wire649,0Wire646,c)",
			"NOR(0Wire650,0Wire646,b)",
			"OUTPUT_OR(y,0Wire649,0Wire650)"
		],
		"collection": "motif_library"
	},
	{
		"outputs": [
			"y"
		],
		"inputs": [
			"a",
			"b",
			"c"
		],
		"netlist": [
			"BUF(y,a)"
		],
		"collection": "motif_library"
	},
	{
		"outputs": [
			"y"
		],
		"inputs": [
			"a",
			"b",
			"c"
		],
		"netlist": [
			"NOT(0Wire722,b)",
			"NOT(0Wire723,c)",
			"NOR(n5,0Wire722,0Wire723)",
			"NOT(0Wire725,n5)",
			"NOR(y,a,0Wire725)"
		],
		"collection": "motif_library"
	},
	{
		"outputs": [
			"y"
		],
		"inputs": [
			"a",
			"b",
			"c"
		],
		"netlist": [
			"NOT(0Wire756,b)",
			"NOT(0Wire757,c)",
			"NOR(y,0Wire756,0Wire757)"
		],
		"collection": "motif_library"
	},
	{
		"outputs": [
			"y"
		],
		"inputs": [
			"a",
			"b",
			"c"
		],
		"netlist": [
			"NOR(Wire0,a,c)",
			"NOT(Wire1,b)",
			"NOR(Wire2,Wire0,Wire1)",
			"NOT(Wire3,Wire2)",
			"NOR(Wire4,Wire3,a)",
			"NOR(Wire5,Wire3,c)",
			"OUTPUT_OR(y,Wire4,Wire5)"
		],
		"collection": "motif_library"
	},
	{
		"outputs": [
			"y"
		],
		"inputs": [
			"a",
			"b",
			"c"
		],
		"netlist": [
			"NOR(n6,a,c)",
			"NOT(0Wire878,b)",
			"NOR(y,0Wire878,n6)"
		],
		"collection": "motif_library"
	},
	{
		"outputs": [
			"y"
		],
		"inputs": [
			"a",
			"b",
			"c"
		],
		"netlist": [
			"NOR(Wire0,a,b)",
			"NOT(Wire1,c)",
			"NOR(Wire2,Wire0,Wire1)",
			"NOT(Wire3,Wire2)",
			"NOR(Wire4,Wire3,a)",
			"NOR(Wire5,Wire3,b)",
			"OUTPUT_OR(y,Wire4,Wire5)"
		],
		"collection": "motif_library"
	},
	{
		"outputs": [
			"y"
		],
		"inputs": [
			"a",
			"b",
			"c"
		],
		"netlist": [
			"NOR(n6,a,b)",
			"NOT(0Wire1002,c)",
			"NOR(y,0Wire1002,n6)"
		],
		"collection": "motif_library"
	},
	{
		"outputs": [
			"y"
		],
		"inputs": [
			"a",
			"b",
			"c"
		],
		"netlist": [
			"NOT(n4,a)",
			"NOT(n5,b)",
			"NOT(n6,c)",
			"NOR(n7,n5,n6)",
			"NOT(n8,n7)",
			"NOR(n9,b,c)",
			"NOR(n11,n4,n9)",
			"NOT(0Wire1085,n11)",
			"NOR(n12,n7,0Wire1085)",
			"NOR(n14,a,n8)",
			"OUTPUT_OR(y,n12,n14)"
		],
		"collection": "motif_library"
	},
	{
		"outputs": [
			"y"
		],
		"inputs": [
			"a",
			"b",
			"c"
		],
		"netlist": [
			"NOT(n4,b)",
			"NOT(n5,c)",
			"NOR(n6,n4,n5)",
			"NOR(n8,b,c)",
			"NOT(0Wire1188,a)",
			"NOR(n10,0Wire1188,n8)",
			"OUTPUT_OR(y,n6,n10)"
		],
		"collection": "motif_library"
	},
	{
		"outputs": [
			"y"
		],
		"inputs": [
			"a",
			"b",
			"c"
		],
		"netlist": [
			"NOR(Wire0,a,b)",
			"NOR(Wire1,Wire0,a)",
			"NOR(Wire2,b,c)",
			"NOR(Wire3,Wire1,Wire2)",
			"NOR(Wire4,a,c)",
			"NOR(y,Wire3,Wire4)"
		],
		"collection": "motif_library"
	},
	{
		"outputs": [
			"y"
		],
		"inputs": [
			"a",
			"b",
			"c"
		],
		"netlist": [
			"NOR(Wire0,a,b)",
			"NOR(Wire1,Wire0,c)",
			"NOR(Wire2,Wire1,b)",
			"NOR(Wire3,Wire2,b)",
			"NOR(Wire4,Wire2,Wire1)",
			"OUTPUT_OR(y,Wire3,Wire4)"
		],
		"collection": "motif_library"
	},
	{
		"outputs": [
			"y"
		],
		"inputs": [
			"a",
			"b",
			"c"
		],
		"netlist": [
			"NOT(n4,a)",
			"NOT(n5,c)",
			"NOR(n6,n4,c)",
			"NOT(0Wire1414,b)",
			"NOR(n8,0Wire1414,n5)",
			"NOT(0Wire1417,n8)",
			"NOR(n9,a,0Wire1417)",
			"OUTPUT_OR(y,n6,n9)"
		],
		"collection": "motif_library"
	},
	{
		"outputs": [
			"y"
		],
		"inputs": [
			"a",
			"b",
			"c"
		],
		"netlist": [
			"NOT(n6,c)",
			"NOR(n7,a,c)",
			"NOR(n9,n6,b)",
			"NOR(y,n7,n9)"
		],
		"collection": "motif_library"
	},
	{
		"outputs": [
			"y"
		],
		"inputs": [
			"a",
			"b",
			"c"
		],
		"netlist": [
			"NOT(0Wire1529,c)",
			"NOR(0Wire1545,b,a)",
			"NOR(0Wire1530,a,0Wire1545)",
			"NOT(0Wire1531,0Wire1530)",
			"NOR(0Wire1532,0Wire1531,0Wire1529)",
			"NOR(0Wire1533,b,0Wire1545)",
			"OUTPUT_OR(y,0Wire1532,0Wire1533)"
		],
		"collection": "motif_library"
	},
	{
		"outputs": [
			"y"
		],
		"inputs": [
			"a",
			"b",
			"c"
		],
		"netlist": [
			"NOT(n5,b)",
			"NOR(n7,a,b)",
			"NOR(n9,n5,c)",
			"NOR(y,n7,n9)"
		],
		"collection": "motif_library"
	},
	{
		"outputs": [
			"y"
		],
		"inputs": [
			"a",
			"b",
			"c"
		],
		"netlist": [
			"NOT(0Wire1670,b)",
			"NOT(0Wire1671,c)",
			"NOR(n5,0Wire1670,0Wire1671)",
			"NOR(0Wire1681,a,n5)",
			"NOR(n7,n5,0Wire1681)",
			"NOR(n9,a,0Wire1681)",
			"OUTPUT_OR(y,n7,n9)"
		],
		"collection": "motif_library"
	},
	{
		"outputs": [
			"y"
		],
		"inputs": [
			"a",
			"b",
			"c"
		],
		"netlist": [
			"NOT(0Wire1720,b)",
			"NOT(0Wire1721,c)",
			"NOR(n5,0Wire1720,0Wire1721)",
			"OUTPUT_OR(y,a,n5)"
		],
		"collection": "motif_library"
	},
	{
		"outputs": [
			"y"
		],
		"inputs": [
			"a",
			"b",
			"c"
		],
		"netlist": [
			"NOT(0Wire1770,b)",
			"NOR(n6,0Wire1770,c)",
			"NOT(0Wire1773,n6)",
			"NOR(y,a,0Wire1773)"
		],
		"collection": "motif_library"
	},
	{
		"outputs": [
			"y"
		],
		"inputs": [
			"a",
			"b",
			"c"
		],
		"netlist": [
			"NOT(n4,a)",
			"NOT(n5,c)",
			"NOR(n6,n4,n5)",
			"NOR(n8,a,c)",
			"NOR(n10,n6,n8)",
			"NOT(0Wire1848,b)",
			"NOR(y,0Wire1848,n10)"
		],
		"collection": "motif_library"
	},
	{
		"outputs": [
			"y"
		],
		"inputs": [
			"a",
			"b",
			"c"
		],
		"netlist": [
			"NOT(0Wire1880,b)",
			"NOR(y,0Wire1880,c)"
		],
		"collection": "motif_library"
	},
	{
		"outputs": [
			"y"
		],
		"inputs": [
			"a",
			"b",
			"c"
		],
		"netlist": [
			"NOT(0Wire1922,c)",
			"NOR(n5,0Wire1922,a)",
			"NOT(0Wire1924,b)",
			"NOR(y,0Wire1924,n5)"
		],
		"collection": "motif_library"
	},
	{
		"outputs": [
			"y"
		],
		"inputs": [
			"a",
			"b",
			"c"
		],
		"netlist": [
			"NOT(Wire0,a)",
			"NOR(Wire1,Wire0,b)",
			"NOR(Wire2,a,c)",
			"NOR(Wire3,Wire1,Wire2)",
			"NOR(Wire4,b,c)",
			"NOR(y,Wire3,Wire4)"
		],
		"collection": "motif_library"
	},
	{
		"outputs": [
			"y"
		],
		"inputs": [
			"a",
			"b",
			"c"
		],
		"netlist": [
			"NOR(Wire0,a,b)",
			"NOR(Wire1,Wire0,c)",
			"NOR(Wire2,Wire1,a)",
			"NOR(Wire3,Wire2,a)",
			"NOR(Wire4,Wire2,Wire1)",
			"OUTPUT_OR(y,Wire3,Wire4)"
		],
		"collection": "motif_library"
	},
	{
		"outputs": [
			"y"
		],
		"inputs": [
			"a",
			"b",
			"c"
		],
		"netlist": [
			"NOR(0Wire2161,b,c)",
			"NOR(n6,c,0Wire2161)",
			"NOR(n8,b,0Wire2161)",
			"NOT(0Wire2155,a)",
			"NOT(0Wire2156,n8)",
			"NOR(n9,0Wire2155,0Wire2156)",
			"OUTPUT_OR(y,n6,n9)"
		],
		"collection": "motif_library"
	},
	{
		"outputs": [
			"y"
		],
		"inputs": [
			"a",
			"b",
			"c"
		],
		"netlist": [
			"NOT(n6,c)",
			"NOR(n7,b,c)",
			"NOR(n9,n6,a)",
			"NOR(y,n7,n9)"
		],
		"collection": "motif_library"
	},
	{
		"outputs": [
			"y"
		],
		"inputs": [
			"a",
			"b",
			"c"
		],
		"netlist": [
			"NOR(Wire0,a,b)",
			"NOR(Wire1,Wire0,c)",
			"NOT(Wire2,Wire1)",
			"NOR(Wire3,Wire2,a)",
			"NOR(Wire4,Wire2,b)",
			"OUTPUT_OR(y,Wire3,Wire4)"
		],
		"collection": "motif_library"
	},
	{
		"outputs": [
			"y"
		],
		"inputs": [
			"a",
			"b",
			"c"
		],
		"netlist": [
			"NOT(Wire0,a)",
			"NOT(Wire1,b)",
			"NOR(Wire2,Wire0,Wire1)",
			"NOR(Wire3,a,b)",
			"NOR(Wire4,Wire3,c)",
			"NOR(Wire5,Wire2,Wire4)",
			"NOR(Wire6,Wire5,Wire2)",
			"NOR(Wire7,Wire5,Wire4)",
			"OUTPUT_OR(y,Wire6,Wire7)"
		],
		"collection": "motif_library"
	},
	{
		"outputs": [
			"y"
		],
		"inputs": [
			"a",
			"b",
			"c"
		],
		"netlist": [
			"NOR(n7,a,b)",
			"NOR(y,c,n7)"
		],
		"collection": "motif_library"
	},
	{
		"outputs": [
			"y"
		],
		"inputs": [
			"a",
			"b",
			"c"
		],
		"netlist": [
			"NOR(0Wire2527,b,c)",
			"NOR(n6,c,0Wire2527)",
			"NOR(n8,b,0Wire2527)",
			"NOT(0Wire2521,a)",
			"NOR(n10,0Wire2521,n8)",
			"OUTPUT_OR(y,n6,n10)"
		],
		"collection": "motif_library"
	},
	{
		"outputs": [
			"y"
		],
		"inputs": [
			"a",
			"b",
			"c"
		],
		"netlist": [
			"NOR(0Wire2599,b,a)",
			"NOR(0Wire2584,a,0Wire2599)",
			"NOT(0Wire2585,0Wire2584)",
			"NOR(0Wire2586,0Wire2585,c)",
			"NOR(0Wire2587,b,0Wire2599)",
			"OUTPUT_OR(y,0Wire2586,0Wire2587)"
		],
		"collection": "motif_library"
	},
	{
		"outputs": [
			"y"
		],
		"inputs": [
			"a",
			"b",
			"c"
		],
		"netlist": [
			"NOT(0Wire2672,b)",
			"NOR(n6,0Wire2672,c)",
			"NOR(0Wire2683,a,n6)",
			"NOR(n8,n6,0Wire2683)",
			"NOR(n10,a,0Wire2683)",
			"OUTPUT_OR(y,n8,n10)"
		],
		"collection": "motif_library"
	},
	{
		"outputs": [
			"y"
		],
		"inputs": [
			"a",
			"b",
			"c"
		],
		"netlist": [
			"NOR(Wire0,a,b)",
			"NOR(Wire1,Wire0,b)",
			"NOR(Wire2,Wire0,c)",
			"OUTPUT_OR(y,Wire1,Wire2)"
		],
		"collection": "motif_library"
	},
	{
		"outputs": [
			"y"
		],
		"inputs": [
			"a",
			"b",
			"c"
		],
		"netlist": [
			"NOT(0Wire2774,b)",
			"NOR(n6,0Wire2774,c)",
			"OUTPUT_OR(y,a,n6)"
		],
		"collection": "motif_library"
	},
	{
		"outputs": [
			"y"
		],
		"inputs": [
			"a",
			"b",
			"c"
		],
		"netlist": [
			"NOT(0Wire2808,b)",
			"NOR(y,0Wire2808,a)"
		],
		"collection": "motif_library"
	},
	{
		"outputs": [
			"y"
		],
		"inputs": [
			"a",
			"b",
			"c"
		],
		"netlist": [
			"NOT(0Wire2850,a)",
			"NOR(n5,0Wire2850,c)",
			"NOT(0Wire2852,b)",
			"NOR(y,0Wire2852,n5)"
		],
		"collection": "motif_library"
	},
	{
		"outputs": [
			"y"
		],
		"inputs": [
			"a",
			"b",
			"c"
		],
		"netlist": [
			"NOT(0Wire2889,b)",
			"NOR(0Wire2891,0Wire2889,c)",
			"NOR(0Wire2892,a,0Wire2889)",
			"OUTPUT_OR(y,0Wire2891,0Wire2892)"
		],
		"collection": "motif_library"
	},
	{
		"outputs": [
			"y"
		],
		"inputs": [
			"a",
			"b",
			"c"
		],
		"netlist": [
			"BUF(y,b)"
		],
		"collection": "motif_library"
	},
	{
		"outputs": [
			"y"
		],
		"inputs": [
			"a",
			"b",
			"c"
		],
		"netlist": [
			"NOT(0Wire2975,c)",
			"NOR(0Wire2991,a,b)",
			"NOR(0Wire2976,b,0Wire2991)",
			"NOT(0Wire2977,0Wire2976)",
			"NOR(0Wire2978,0Wire2977,0Wire2975)",
			"NOR(0Wire2979,a,0Wire2991)",
			"OUTPUT_OR(y,0Wire2978,0Wire2979)"
		],
		"collection": "motif_library"
	},
	{
		"outputs": [
			"y"
		],
		"inputs": [
			"a",
			"b",
			"c"
		],
		"netlist": [
			"NOT(n4,a)",
			"NOR(n7,a,b)",
			"NOR(n9,n4,c)",
			"NOR(y,n7,n9)"
		],
		"collection": "motif_library"
	},
	{
		"outputs": [
			"y"
		],
		"inputs": [
			"a",
			"b",
			"c"
		],
		"netlist": [
			"NOT(0Wire3116,a)",
			"NOT(0Wire3117,c)",
			"NOR(n5,0Wire3116,0Wire3117)",
			"NOR(0Wire3127,b,n5)",
			"NOR(n7,n5,0Wire3127)",
			"NOR(n9,b,0Wire3127)",
			"OUTPUT_OR(y,n7,n9)"
		],
		"collection": "motif_library"
	},
	{
		"outputs": [
			"y"
		],
		"inputs": [
			"a",
			"b",
			"c"
		],
		"netlist": [
			"NOT(0Wire3166,a)",
			"NOT(0Wire3167,c)",
			"NOR(n5,0Wire3166,0Wire3167)",
			"OUTPUT_OR(y,b,n5)"
		],
		"collection": "motif_library"
	},
	{
		"outputs": [
			"y"
		],
		"inputs": [
			"a",
			"b",
			"c"
		],
		"netlist": [
			"NOR(0Wire3243,a,b)",
			"NOR(0Wire3228,b,0Wire3243)",
			"NOT(0Wire3229,0Wire3228)",
			"NOR(0Wire3230,0Wire3229,c)",
			"NOR(0Wire3231,a,0Wire3243)",
			"OUTPUT_OR(y,0Wire3230,0Wire3231)"
		],
		"collection": "motif_library"
	},
	{
		"outputs": [
			"y"
		],
		"inputs": [
			"a",
			"b",
			"c"
		],
		"netlist": [
			"NOT(0Wire3316,a)",
			"NOR(n6,0Wire3316,c)",
			"NOR(0Wire3327,b,n6)",
			"NOR(n8,n6,0Wire3327)",
			"NOR(n10,b,0Wire3327)",
			"OUTPUT_OR(y,n8,n10)"
		],
		"collection": "motif_library"
	},
	{
		"outputs": [
			"y"
		],
		"inputs": [
			"a",
			"b",
			"c"
		],
		"netlist": [
			"NOR(Wire0,a,b)",
			"NOR(Wire1,Wire0,a)",
			"NOR(Wire2,Wire0,c)",
			"OUTPUT_OR(y,Wire1,Wire2)"
		],
		"collection": "motif_library"
	},
	{
		"outputs": [
			"y"
		],
		"inputs": [
			"a",
			"b",
			"c"
		],
		"netlist": [
			"NOT(0Wire3418,a)",
			"NOR(n6,0Wire3418,c)",
			"OUTPUT_OR(y,b,n6)"
		],
		"collection": "motif_library"
	},
	{
		"outputs": [
			"y"
		],
		"inputs": [
			"a",
			"b",
			"c"
		],
		"netlist": [
			"NOR(0Wire3479,a,b)",
			"NOR(0Wire3468,b,0Wire3479)",
			"NOR(0Wire3469,a,0Wire3479)",
			"OUTPUT_OR(y,0Wire3468,0Wire3469)"
		],
		"collection": "motif_library"
	},
	{
		"outputs": [
			"y"
		],
		"inputs": [
			"a",
			"b",
			"c"
		],
		"netlist": [
			"NOT(Wire0,a)",
			"NOR(Wire1,Wire0,c)",
			"NOR(Wire2,a,b)",
			"NOR(Wire3,Wire1,Wire2)",
			"NOR(Wire4,Wire0,b)",
			"OUTPUT_OR(y,Wire3,Wire4)"
		],
		"collection": "motif_library"
	},
	{
		"outputs": [
			"y"
		],
		"inputs": [
			"a",
			"b",
			"c"
		],
		"netlist": [
			"NOT(Wire0,a)",
			"NOR(Wire1,Wire0,b)",
			"NOR(Wire2,Wire1,b)",
			"NOR(Wire3,Wire1,Wire0)",
			"NOR(Wire4,Wire2,Wire3)",
			"NOR(Wire5,Wire2,c)",
			"OUTPUT_OR(y,Wire4,Wire5)"
		],
		"collection": "motif_library"
	},
	{
		"outputs": [
			"y"
		],
		"inputs": [
			"a",
			"b",
			"c"
		],
		"netlist": [
			"OUTPUT_OR(y,a,b)"
		],
		"collection": "motif_library"
	},
	{
		"outputs": [
			"y"
		],
		"inputs": [
			"a",
			"b",
			"c"
		],
		"netlist": [
			"NOT(0Wire3700,c)",
			"NOR(n6,0Wire3700,b)",
			"NOT(0Wire3703,n6)",
			"NOR(y,a,0Wire3703)"
		],
		"collection": "motif_library"
	},
	{
		"outputs": [
			"y"
		],
		"inputs": [
			"a",
			"b",
			"c"
		],
		"netlist": [
			"NOT(n4,a)",
			"NOT(n5,b)",
			"NOR(n6,n4,n5)",
			"NOR(n8,a,b)",
			"NOR(n10,n6,n8)",
			"NOT(0Wire3778,c)",
			"NOR(y,0Wire3778,n10)"
		],
		"collection": "motif_library"
	},
	{
		"outputs": [
			"y"
		],
		"inputs": [
			"a",
			"b",
			"c"
		],
		"netlist": [
			"NOT(Wire0,a)",
			"NOR(Wire1,Wire0,c)",
			"NOR(Wire2,a,b)",
			"NOR(Wire3,Wire1,Wire2)",
			"NOR(Wire4,b,c)",
			"NOR(y,Wire3,Wire4)"
		],
		"collection": "motif_library"
	},
	{
		"outputs": [
			"y"
		],
		"inputs": [
			"a",
			"b",
			"c"
		],
		"netlist": [
			"NOR(Wire0,a,c)",
			"NOR(Wire1,Wire0,b)",
			"NOR(Wire2,Wire1,a)",
			"NOR(Wire3,Wire2,a)",
			"NOR(Wire4,Wire2,Wire1)",
			"OUTPUT_OR(y,Wire3,Wire4)"
		],
		"collection": "motif_library"
	},
	{
		"outputs": [
			"y"
		],
		"inputs": [
			"a",
			"b",
			"c"
		],
		"netlist": [
			"NOT(0Wire3968,c)",
			"NOR(y,0Wire3968,b)"
		],
		"collection": "motif_library"
	},
	{
		"outputs": [
			"y"
		],
		"inputs": [
			"a",
			"b",
			"c"
		],
		"netlist": [
			"NOT(0Wire4010,b)",
			"NOR(n5,0Wire4010,a)",
			"NOT(0Wire4012,c)",
			"NOR(y,0Wire4012,n5)"
		],
		"collection": "motif_library"
	},
	{
		"outputs": [
			"y"
		],
		"inputs": [
			"a",
			"b",
			"c"
		],
		"netlist": [
			"NOR(0Wire4089,c,b)",
			"NOR(n6,b,0Wire4089)",
			"NOR(n8,c,0Wire4089)",
			"NOT(0Wire4083,a)",
			"NOT(0Wire4084,n8)",
			"NOR(n9,0Wire4083,0Wire4084)",
			"OUTPUT_OR(y,n6,n9)"
		],
		"collection": "motif_library"
	},
	{
		"outputs": [
			"y"
		],
		"inputs": [
			"a",
			"b",
			"c"
		],
		"netlist": [
			"NOT(n5,b)",
			"NOR(n7,b,c)",
			"NOR(n9,n5,a)",
			"NOR(y,n7,n9)"
		],
		"collection": "motif_library"
	},
	{
		"outputs": [
			"y"
		],
		"inputs": [
			"a",
			"b",
			"c"
		],
		"netlist": [
			"NOR(Wire0,a,c)",
			"NOR(Wire1,Wire0,b)",
			"NOT(Wire2,Wire1)",
			"NOR(Wire3,Wire2,a)",
			"NOR(Wire4,Wire2,c)",
			"OUTPUT_OR(y,Wire3,Wire4)"
		],
		"collection": "motif_library"
	},
	{
		"outputs": [
			"y"
		],
		"inputs": [
			"a",
			"b",
			"c"
		],
		"netlist": [
			"NOT(Wire0,a)",
			"NOT(Wire1,c)",
			"NOR(Wire2,Wire0,Wire1)",
			"NOR(Wire3,a,c)",
			"NOR(Wire4,Wire3,b)",
			"NOR(Wire5,Wire2,Wire4)",
			"NOR(Wire6,Wire5,Wire2)",
			"NOR(Wire7,Wire5,Wire4)",
			"OUTPUT_OR(y,Wire6,Wire7)"
		],
		"collection": "motif_library"
	},
	{
		"outputs": [
			"y"
		],
		"inputs": [
			"a",
			"b",
			"c"
		],
		"netlist": [
			"NOR(Wire0,a,b)",
			"NOT(Wire1,c)",
			"NOR(Wire2,Wire0,Wire1)",
			"NOR(Wire3,a,c)",
			"NOR(y,Wire2,Wire3)"
		],
		"collection": "motif_library"
	},
	{
		"outputs": [
			"y"
		],
		"inputs": [
			"a",
			"b",
			"c"
		],
		"netlist": [
			"NOT(0Wire4458,c)",
			"NOR(n6,0Wire4458,b)",
			"NOR(0Wire4466,a,n6)",
			"NOR(n8,n6,0Wire4466)",
			"NOR(n10,a,0Wire4466)",
			"OUTPUT_OR(y,n8,n10)"
		],
		"collection": "motif_library"
	},
	{
		"outputs": [
			"y"
		],
		"inputs": [
			"a",
			"b",
			"c"
		],
		"netlist": [
			"NOR(n7,a,c)",
			"NOR(y,b,n7)"
		],
		"collection": "motif_library"
	},
	{
		"outputs": [
			"y"
		],
		"inputs": [
			"a",
			"b",
			"c"
		],
		"netlist": [
			"NOR(0Wire4607,c,b)",
			"NOR(n6,b,0Wire4607)",
			"NOR(n8,c,0Wire4607)",
			"NOT(0Wire4601,a)",
			"NOR(n10,0Wire4601,n8)",
			"OUTPUT_OR(y,n6,n10)"
		],
		"collection": "motif_library"
	},
	{
		"outputs": [
			"y"
		],
		"inputs": [
			"a",
			"b",
			"c"
		],
		"netlist": [
			"NOR(Wire0,a,c)",
			"NOR(Wire1,Wire0,b)",
			"NOR(Wire2,Wire0,c)",
			"OUTPUT_OR(y,Wire1,Wire2)"
		],
		"collection": "motif_library"
	},
	{
		"outputs": [
			"y"
		],
		"inputs": [
			"a",
			"b",
			"c"
		],
		"netlist": [
			"NOT(0Wire4698,c)",
			"NOR(n6,0Wire4698,b)",
			"OUTPUT_OR(y,a,n6)"
		],
		"collection": "motif_library"
	},
	{
		"outputs": [
			"y"
		],
		"inputs": [
			"a",
			"b",
			"c"
		],
		"netlist": [
			"NOT(0Wire4732,c)",
			"NOR(y,0Wire4732,a)"
		],
		"collection": "motif_library"
	},
	{
		"outputs": [
			"y"
		],
		"inputs": [
			"a",
			"b",
			"c"
		],
		"netlist": [
			"NOT(0Wire4774,a)",
			"NOR(n5,0Wire4774,b)",
			"NOT(0Wire4776,c)",
			"NOR(y,0Wire4776,n5)"
		],
		"collection": "motif_library"
	},
	{
		"outputs": [
			"y"
		],
		"inputs": [
			"a",
			"b",
			"c"
		],
		"netlist": [
			"NOT(Wire0,a)",
			"NOT(Wire1,b)",
			"NOR(Wire2,Wire0,Wire1)",
			"NOR(Wire3,Wire2,c)",
			"NOR(Wire4,Wire3,a)",
			"NOR(Wire5,Wire3,c)",
			"OUTPUT_OR(y,Wire4,Wire5)"
		],
		"collection": "motif_library"
	},
	{
		"outputs": [
			"y"
		],
		"inputs": [
			"a",
			"b",
			"c"
		],
		"netlist": [
			"NOT(n4,a)",
			"NOR(n7,a,c)",
			"NOR(n9,n4,b)",
			"NOR(y,n7,n9)"
		],
		"collection": "motif_library"
	},
	{
		"outputs": [
			"y"
		],
		"inputs": [
			"a",
			"b",
			"c"
		],
		"netlist": [
			"NOT(0Wire4936,c)",
			"NOR(0Wire4937,b,0Wire4936)",
			"NOR(0Wire4938,a,0Wire4936)",
			"OUTPUT_OR(y,0Wire4937,0Wire4938)"
		],
		"collection": "motif_library"
	},
	{
		"outputs": [
			"y"
		],
		"inputs": [
			"a",
			"b",
			"c"
		],
		"netlist": [
			"BUF(y,c)"
		],
		"collection": "motif_library"
	},
	{
		"outputs": [
			"y"
		],
		"inputs": [
			"a",
			"b",
			"c"
		],
		"netlist": [
			"NOT(Wire0,a)",
			"NOT(Wire1,b)",
			"NOR(Wire2,Wire0,Wire1)",
			"NOR(Wire3,Wire2,c)",
			"NOR(Wire4,Wire3,c)",
			"NOR(Wire5,Wire3,Wire2)",
			"OUTPUT_OR(y,Wire4,Wire5)"
		],
		"collection": "motif_library"
	},
	{
		"outputs": [
			"y"
		],
		"inputs": [
			"a",
			"b",
			"c"
		],
		"netlist": [
			"NOT(0Wire5084,a)",
			"NOT(0Wire5085,b)",
			"NOR(n5,0Wire5084,0Wire5085)",
			"OUTPUT_OR(y,c,n5)"
		],
		"collection": "motif_library"
	},
	{
		"outputs": [
			"y"
		],
		"inputs": [
			"a",
			"b",
			"c"
		],
		"netlist": [
			"NOT(Wire0,a)",
			"NOR(Wire1,b,c)",
			"NOR(Wire2,Wire0,Wire1)",
			"NOR(Wire3,a,c)",
			"NOR(y,Wire2,Wire3)"
		],
		"collection": "motif_library"
	},
	{
		"outputs": [
			"y"
		],
		"inputs": [
			"a",
			"b",
			"c"
		],
		"netlist": [
			"NOT(Wire0,a)",
			"NOR(Wire1,Wire0,b)",
			"NOR(Wire2,Wire1,c)",
			"NOR(Wire3,Wire2,c)",
			"NOR(Wire4,Wire2,Wire1)",
			"OUTPUT_OR(y,Wire3,Wire4)"
		],
		"collection": "motif_library"
	},
	{
		"outputs": [
			"y"
		],
		"inputs": [
			"a",
			"b",
			"c"
		],
		"netlist": [
			"NOR(0Wire5295,a,c)",
			"NOR(0Wire5284,c,0Wire5295)",
			"NOR(0Wire5285,a,0Wire5295)",
			"OUTPUT_OR(y,0Wire5284,0Wire5285)"
		],
		"collection": "motif_library"
	},
	{
		"outputs": [
			"y"
		],
		"inputs": [
			"a",
			"b",
			"c"
		],
		"netlist": [
			"NOT(Wire0,a)",
			"NOR(Wire1,Wire0,b)",
			"NOR(Wire2,a,c)",
			"NOR(Wire3,Wire1,Wire2)",
			"NOR(Wire4,Wire0,c)",
			"OUTPUT_OR(y,Wire3,Wire4)"
		],
		"collection": "motif_library"
	},
	{
		"outputs": [
			"y"
		],
		"inputs": [
			"a",
			"b",
			"c"
		],
		"netlist": [
			"NOR(Wire0,a,c)",
			"NOR(Wire1,Wire0,a)",
			"NOR(Wire2,Wire0,b)",
			"OUTPUT_OR(y,Wire1,Wire2)"
		],
		"collection": "motif_library"
	},
	{
		"outputs": [
			"y"
		],
		"inputs": [
			"a",
			"b",
			"c"
		],
		"netlist": [
			"NOT(0Wire5458,a)",
			"NOR(n6,0Wire5458,b)",
			"OUTPUT_OR(y,c,n6)"
		],
		"collection": "motif_library"
	},
	{
		"outputs": [
			"y"
		],
		"inputs": [
			"a",
			"b",
			"c"
		],
		"netlist": [
			"NOT(Wire0,a)",
			"NOR(Wire1,Wire0,c)",
			"NOR(Wire2,Wire1,c)",
			"NOR(Wire3,Wire1,Wire0)",
			"NOR(Wire4,Wire2,Wire3)",
			"NOR(Wire5,Wire2,b)",
			"OUTPUT_OR(y,Wire4,Wire5)"
		],
		"collection": "motif_library"
	},
	{
		"outputs": [
			"y"
		],
		"inputs": [
			"a",
			"b",
			"c"
		],
		"netlist": [
			"OUTPUT_OR(y,a,c)"
		],
		"collection": "motif_library"
	},
	{
		"outputs": [
			"y"
		],
		"inputs": [
			"a",
			"b",
			"c"
		],
		"netlist": [
			"NOR(Wire0,b,c)",
			"NOR(Wire1,Wire0,a)",
			"NOT(Wire2,Wire1)",
			"NOR(Wire3,Wire2,b)",
			"NOR(Wire4,Wire2,c)",
			"OUTPUT_OR(y,Wire3,Wire4)"
		],
		"collection": "motif_library"
	},
	{
		"outputs": [
			"y"
		],
		"inputs": [
			"a",
			"b",
			"c"
		],
		"netlist": [
			"NOT(Wire0,b)",
			"NOT(Wire1,c)",
			"NOR(Wire2,Wire0,Wire1)",
			"NOR(Wire3,b,c)",
			"NOR(Wire4,Wire3,a)",
			"NOR(Wire5,Wire2,Wire4)",
			"NOR(Wire6,Wire5,Wire2)",
			"NOR(Wire7,Wire5,Wire4)",
			"OUTPUT_OR(y,Wire6,Wire7)"
		],
		"collection": "motif_library"
	},
	{
		"outputs": [
			"y"
		],
		"inputs": [
			"a",
			"b",
			"c"
		],
		"netlist": [
			"NOR(0Wire5833,b,c)",
			"NOR(n7,c,0Wire5833)",
			"NOR(n9,b,0Wire5833)",
			"NOT(0Wire5828,n9)",
			"NOR(n10,a,0Wire5828)",
			"OUTPUT_OR(y,n7,n10)"
		],
		"collection": "motif_library"
	},
	{
		"outputs": [
			"y"
		],
		"inputs": [
			"a",
			"b",
			"c"
		],
		"netlist": [
			"NOT(0Wire5888,c)",
			"NOR(n6,0Wire5888,a)",
			"NOR(0Wire5896,b,n6)",
			"NOR(n8,n6,0Wire5896)",
			"NOR(n10,b,0Wire5896)",
			"OUTPUT_OR(y,n8,n10)"
		],
		"collection": "motif_library"
	},
	{
		"outputs": [
			"y"
		],
		"inputs": [
			"a",
			"b",
			"c"
		],
		"netlist": [
			"NOR(0Wire5991,c,b)",
			"NOR(n7,b,0Wire5991)",
			"NOR(n9,c,0Wire5991)",
			"NOT(0Wire5986,n9)",
			"NOR(n10,a,0Wire5986)",
			"OUTPUT_OR(y,n7,n10)"
		],
		"collection": "motif_library"
	},
	{
		"outputs": [
			"y"
		],
		"inputs": [
			"a",
			"b",
			"c"
		],
		"netlist": [
			"NOR(Wire0,a,b)",
			"NOR(Wire1,Wire0,a)",
			"NOR(Wire2,Wire1,c)",
			"NOR(Wire3,Wire2,c)",
			"NOR(Wire4,Wire2,Wire1)",
			"OUTPUT_OR(y,Wire3,Wire4)"
		],
		"collection": "motif_library"
	},
	{
		"outputs": [
			"y"
		],
		"inputs": [
			"a",
			"b",
			"c"
		],
		"netlist": [
			"NOR(0Wire6127,b,c)",
			"NOR(0Wire6116,c,0Wire6127)",
			"NOR(0Wire6117,b,0Wire6127)",
			"OUTPUT_OR(y,0Wire6116,0Wire6117)"
		],
		"collection": "motif_library"
	},
	{
		"outputs": [
			"y"
		],
		"inputs": [
			"a",
			"b",
			"c"
		],
		"netlist": [
			"NOR(Wire0,a,b)",
			"NOR(Wire1,Wire0,a)",
			"NOR(Wire2,b,c)",
			"NOR(Wire3,Wire1,Wire2)",
			"NOR(Wire4,Wire2,c)",
			"OUTPUT_OR(y,Wire3,Wire4)"
		],
		"collection": "motif_library"
	},
	{
		"outputs": [
			"y"
		],
		"inputs": [
			"a",
			"b",
			"c"
		],
		"netlist": [
			"NOR(Wire0,a,b)",
			"NOT(Wire1,Wire0)",
			"NOR(Wire2,a,c)",
			"NOR(Wire3,Wire1,Wire2)",
			"NOR(Wire4,b,c)",
			"NOR(Wire5,Wire2,Wire4)",
			"NOR(Wire6,Wire5,Wire0)",
			"OUTPUT_OR(y,Wire3,Wire6)"
		],
		"collection": "motif_library"
	},
	{
		"outputs": [
			"y"
		],
		"inputs": [
			"a",
			"b",
			"c"
		],
		"netlist": [
			"NOT(n4,a)",
			"NOR(0Wire6411,c,b)",
			"NOR(n7,b,0Wire6411)",
			"NOR(n9,c,0Wire6411)",
			"NOR(n11,n7,n9)",
			"NOT(n12,n11)",
			"NOR(n13,n4,n12)",
			"NOR(n15,a,n11)",
			"OUTPUT_OR(y,n13,n15)"
		],
		"collection": "motif_library"
	},
	{
		"outputs": [
			"y"
		],
		"inputs": [
			"a",
			"b",
			"c"
		],
		"netlist": [
			"NOR(Wire0,a,b)",
			"NOT(Wire1,Wire0)",
			"NOR(Wire2,Wire1,c)",
			"NOR(Wire3,Wire2,c)",
			"NOR(Wire4,Wire2,Wire1)",
			"OUTPUT_OR(y,Wire3,Wire4)"
		],
		"collection": "motif_library"
	},
	{
		"outputs": [
			"y"
		],
		"inputs": [
			"a",
			"b",
			"c"
		],
		"netlist": [
			"NOR(Wire0,a,c)",
			"NOR(Wire1,Wire0,a)",
			"NOT(Wire2,Wire1)",
			"NOR(Wire3,Wire2,b)",
			"NOR(Wire4,Wire0,c)",
			"NOR(Wire5,Wire4,b)",
			"NOR(Wire6,Wire5,Wire1)",
			"OUTPUT_OR(y,Wire3,Wire6)"
		],
		"collection": "motif_library"
	},
	{
		"outputs": [
			"y"
		],
		"inputs": [
			"a",
			"b",
			"c"
		],
		"netlist": [
			"NOT(n5,b)",
			"NOR(n7,a,c)",
			"NOT(n8,n7)",
			"NOR(n9,b,n7)",
			"NOR(n11,n5,n8)",
			"OUTPUT_OR(y,n9,n11)"
		],
		"collection": "motif_library"
	},
	{
		"outputs": [
			"y"
		],
		"inputs": [
			"a",
			"b",
			"c"
		],
		"netlist": [
			"NOR(Wire0,a,b)",
			"NOR(Wire1,Wire0,a)",
			"NOT(Wire2,Wire1)",
			"NOR(Wire3,Wire2,c)",
			"NOR(Wire4,Wire0,b)",
			"NOR(Wire5,Wire4,c)",
			"NOR(Wire6,Wire5,Wire1)",
			"OUTPUT_OR(y,Wire3,Wire6)"
		],
		"collection": "motif_library"
	},
	{
		"outputs": [
			"y"
		],
		"inputs": [
			"a",
			"b",
			"c"
		],
		"netlist": [
			"NOR(Wire0,a,b)",
			"NOR(Wire1,Wire0,c)",
			"NOR(Wire2,a,c)",
			"NOR(Wire3,Wire2,b)",
			"OUTPUT_OR(y,Wire1,Wire3)"
		],
		"collection": "motif_library"
	},
	{
		"outputs": [
			"y"
		],
		"inputs": [
			"a",
			"b",
			"c"
		],
		"netlist": [
			"NOT(n5,b)",
			"NOT(n6,c)",
			"NOR(n7,n5,n6)",
			"NOR(n9,b,c)",
			"NOR(n11,n7,n9)",
			"OUTPUT_OR(y,a,n11)"
		],
		"collection": "motif_library"
	},
	{
		"outputs": [
			"y"
		],
		"inputs": [
			"a",
			"b",
			"c"
		],
		"netlist": [
			"NOR(n7,b,c)",
			"NOR(y,a,n7)"
		],
		"collection": "motif_library"
	},
	{
		"outputs": [
			"y"
		],
		"inputs": [
			"a",
			"b",
			"c"
		],
		"netlist": [
			"NOT(n5,b)",
			"NOT(n6,c)",
			"NOR(n7,n5,n6)",
			"NOR(n9,b,c)",
			"NOR(n11,a,n9)",
			"OUTPUT_OR(y,n7,n11)"
		],
		"collection": "motif_library"
	},
	{
		"outputs": [
			"y"
		],
		"inputs": [
			"a",
			"b",
			"c"
		],
		"netlist": [
			"NOR(Wire0,b,c)",
			"NOR(Wire1,Wire0,a)",
			"NOR(Wire2,Wire0,c)",
			"OUTPUT_OR(y,Wire1,Wire2)"
		],
		"collection": "motif_library"
	},
	{
		"outputs": [
			"y"
		],
		"inputs": [
			"a",
			"b",
			"c"
		],
		"netlist": [
			"NOT(0Wire7190,c)",
			"NOR(n6,0Wire7190,a)",
			"OUTPUT_OR(y,b,n6)"
		],
		"collection": "motif_library"
	},
	{
		"outputs": [
			"y"
		],
		"inputs": [
			"a",
			"b",
			"c"
		],
		"netlist": [
			"NOR(Wire0,b,c)",
			"NOR(Wire1,Wire0,a)",
			"NOR(Wire2,Wire0,b)",
			"OUTPUT_OR(y,Wire1,Wire2)"
		],
		"collection": "motif_library"
	},
	{
		"outputs": [
			"y"
		],
		"inputs": [
			"a",
			"b",
			"c"
		],
		"netlist": [
			"NOT(0Wire7286,b)",
			"NOR(n6,0Wire7286,a)",
			"OUTPUT_OR(y,c,n6)"
		],
		"collection": "motif_library"
	},
	{
		"outputs": [
			"y"
		],
		"inputs": [
			"a",
			"b",
			"c"
		],
		"netlist": [
			"NOT(Wire0,b)",
			"NOR(Wire1,Wire0,c)",
			"NOR(Wire2,Wire1,c)",
			"NOR(Wire3,Wire1,Wire0)",
			"NOR(Wire4,Wire2,Wire3)",
			"NOR(Wire5,Wire2,a)",
			"OUTPUT_OR(y,Wire4,Wire5)"
		],
		"collection": "motif_library"
	},
	{
		"outputs": [
			"y"
		],
		"inputs": [
			"a",
			"b",
			"c"
		],
		"netlist": [
			"OUTPUT_OR(y,b,c)"
		],
		"collection": "motif_library"
	},
	{
		"outputs": [
			"y"
		],
		"inputs": [
			"a",
			"b",
			"c"
		],
		"netlist": [
			"NOT(n4,a)",
			"NOR(n7,b,c)",
			"NOT(n8,n7)",
			"NOR(n9,a,n7)",
			"NOR(n11,n4,n8)",
			"OUTPUT_OR(y,n9,n11)"
		],
		"collection": "motif_library"
	},
	{
		"outputs": [
			"y"
		],
		"inputs": [
			"a",
			"b",
			"c"
		],
		"netlist": [
			"NOR(Wire0,a,b)",
			"NOR(Wire1,Wire0,a)",
			"NOR(Wire2,Wire0,b)",
			"NOR(Wire3,Wire1,Wire2)",
			"NOR(Wire4,Wire3,c)",
			"NOR(Wire5,Wire1,c)",
			"NOR(Wire6,Wire5,Wire2)",
			"OUTPUT_OR(y,Wire4,Wire6)"
		],
		"collection": "motif_library"
	},
	{
		"outputs": [
			"y"
		],
		"inputs": [
			"a",
			"b",
			"c"
		],
		"netlist": [
			"NOT(Wire0,a)",
			"NOR(Wire1,Wire0,c)",
			"NOR(Wire2,b,c)",
			"NOR(Wire3,Wire2,a)",
			"OUTPUT_OR(y,Wire1,Wire3)"
		],
		"collection": "motif_library"
	},
	{
		"outputs": [
			"y"
		],
		"inputs": [
			"a",
			"b",
			"c"
		],
		"netlist": [
			"NOT(n4,a)",
			"NOT(n6,c)",
			"NOR(n7,n4,n6)",
			"NOR(n9,a,c)",
			"NOR(n11,n7,n9)",
			"OUTPUT_OR(y,b,n11)"
		],
		"collection": "motif_library"
	},
	{
		"outputs": [
			"y"
		],
		"inputs": [
			"a",
			"b",
			"c"
		],
		"netlist": [
			"NOT(Wire0,a)",
			"NOR(Wire1,Wire0,b)",
			"NOR(Wire2,b,c)",
			"NOR(Wire3,Wire2,a)",
			"OUTPUT_OR(y,Wire1,Wire3)"
		],
		"collection": "motif_library"
	},
	{
		"outputs": [
			"y"
		],
		"inputs": [
			"a",
			"b",
			"c"
		],
		"netlist": [
			"NOT(n4,a)",
			"NOT(n5,b)",
			"NOR(n7,n4,n5)",
			"NOR(n9,a,b)",
			"NOR(n11,n7,n9)",
			"OUTPUT_OR(y,c,n11)"
		],
		"collection": "motif_library"
	},
	{
		"outputs": [
			"y"
		],
		"inputs": [
			"a",
			"b",
			"c"
		],
		"netlist": [
			"NOT(Wire0,a)",
			"NOT(Wire1,b)",
			"NOR(Wire2,Wire0,Wire1)",
			"NOR(Wire3,a,c)",
			"NOR(Wire4,Wire2,Wire3)",
			"NOR(Wire5,Wire1,c)",
			"OUTPUT_OR(y,Wire4,Wire5)"
		],
		"collection": "motif_library"
	},
	{
		"outputs": [
			"y"
		],
		"inputs": [
			"a",
			"b",
			"c"
		],
		"netlist": [
			"NOR(n7,a,b)",
			"NOT(0Wire8019,n7)",
			"OUTPUT_OR(y,c,0Wire8019)"
		],
		"collection": "motif_library"
	},
	{
		"outputs": [
			"y"
		],
		"inputs": [
			"a",
			"b",
			"c"
		],
		"netlist": [
			"NOR(n7,b,c)",
			"NOT(0Wire8069,n7)",
			"NOR(y,a,0Wire8069)"
		],
		"collection": "motif_library"
	},
	{
		"outputs": [
			"y"
		],
		"inputs": [
			"a",
			"b",
			"c"
		],
		"netlist": [
			"NOT(Wire0,a)",
			"NOT(Wire1,b)",
			"NOR(Wire2,Wire0,Wire1)",
			"NOR(Wire3,a,c)",
			"NOR(Wire4,Wire2,Wire3)",
			"NOR(Wire5,Wire1,c)",
			"NOR(y,Wire4,Wire5)"
		],
		"collection": "motif_library"
	},
	{
		"outputs": [
			"y"
		],
		"inputs": [
			"a",
			"b",
			"c"
		],
		"netlist": [
			"NOT(n4,a)",
			"NOT(n5,b)",
			"NOR(n7,n4,n5)",
			"NOR(n9,a,b)",
			"NOR(n11,n7,n9)",
			"NOR(y,c,n11)"
		],
		"collection": "motif_library"
	},
	{
		"outputs": [
			"y"
		],
		"inputs": [
			"a",
			"b",
			"c"
		],
		"netlist": [
			"NOT(Wire0,a)",
			"NOR(Wire1,Wire0,b)",
			"NOR(Wire2,b,c)",
			"NOR(Wire3,Wire2,a)",
			"NOR(y,Wire1,Wire3)"
		],
		"collection": "motif_library"
	},
	{
		"outputs": [
			"y"
		],
		"inputs": [
			"a",
			"b",
			"c"
		],
		"netlist": [
			"NOT(n4,a)",
			"NOT(n6,c)",
			"NOR(n7,n4,n6)",
			"NOR(n9,a,c)",
			"NOR(n11,n7,n9)",
			"NOR(y,b,n11)"
		],
		"collection": "motif_library"
	},
	{
		"outputs": [
			"y"
		],
		"inputs": [
			"a",
			"b",
			"c"
		],
		"netlist": [
			"NOT(Wire0,a)",
			"NOR(Wire1,Wire0,c)",
			"NOR(Wire2,b,c)",
			"NOR(Wire3,Wire2,a)",
			"NOR(y,Wire1,Wire3)"
		],
		"collection": "motif_library"
	},
	{
		"outputs": [
			"y"
		],
		"inputs": [
			"a",
			"b",
			"c"
		],
		"netlist": [
			"NOT(Wire0,a)",
			"NOR(Wire1,Wire0,b)",
			"NOT(Wire2,Wire1)",
			"NOR(Wire3,b,c)",
			"NOR(Wire4,Wire2,Wire3)",
			"NOR(Wire5,Wire0,c)",
			"NOR(Wire6,Wire5,Wire3)",
			"NOR(Wire7,Wire6,Wire1)",
			"OUTPUT_OR(y,Wire4,Wire7)"
		],
		"collection": "motif_library"
	},
	{
		"outputs": [
			"y"
		],
		"inputs": [
			"a",
			"b",
			"c"
		],
		"netlist": [
			"NOR(n7,b,c)",
			"NOR(0Wire8626,a,n7)",
			"NOR(n9,n7,0Wire8626)",
			"NOR(n11,a,0Wire8626)",
			"OUTPUT_OR(y,n9,n11)"
		],
		"collection": "motif_library"
	},
	{
		"outputs": [
			"y"
		],
		"inputs": [
			"a",
			"b",
			"c"
		],
		"netlist": [
			"NOR(y,b,c)"
		],
		"collection": "motif_library"
	},
	{
		"outputs": [
			"y"
		],
		"inputs": [
			"a",
			"b",
			"c"
		],
		"netlist": [
			"NOT(n4,b)",
			"NOT(n5,c)",
			"NOR(n6,b,c)",
			"NOR(n8,n4,n5)",
			"NOT(0Wire8746,a)",
			"NOT(0Wire8747,n8)",
			"NOR(n9,0Wire8746,0Wire8747)",
			"OUTPUT_OR(y,n6,n9)"
		],
		"collection": "motif_library"
	},
	{
		"outputs": [
			"y"
		],
		"inputs": [
			"a",
			"b",
			"c"
		],
		"netlist": [
			"NOT(0Wire8790,b)",
			"NOR(n6,0Wire8790,a)",
			"NOR(y,c,n6)"
		],
		"collection": "motif_library"
	},
	{
		"outputs": [
			"y"
		],
		"inputs": [
			"a",
			"b",
			"c"
		],
		"netlist": [
			"NOT(n4,b)",
			"NOR(n6,b,c)",
			"NOT(0Wire8842,a)",
			"NOR(n8,0Wire8842,n4)",
			"OUTPUT_OR(y,n6,n8)"
		],
		"collection": "motif_library"
	},
	{
		"outputs": [
			"y"
		],
		"inputs": [
			"a",
			"b",
			"c"
		],
		"netlist": [
			"NOT(0Wire8886,c)",
			"NOR(n6,0Wire8886,a)",
			"NOR(y,b,n6)"
		],
		"collection": "motif_library"
	},
	{
		"outputs": [
			"y"
		],
		"inputs": [
			"a",
			"b",
			"c"
		],
		"netlist": [
			"NOT(n5,c)",
			"NOR(n6,b,c)",
			"NOT(0Wire8938,a)",
			"NOR(n8,0Wire8938,n5)",
			"OUTPUT_OR(y,n6,n8)"
		],
		"collection": "motif_library"
	},
	{
		"outputs": [
			"y"
		],
		"inputs": [
			"a",
			"b",
			"c"
		],
		"netlist": [
			"NOR(Wire0,b,c)",
			"NOR(Wire1,Wire0,a)",
			"NOR(Wire2,Wire1,b)",
			"NOR(Wire3,Wire1,c)",
			"OUTPUT_OR(y,Wire2,Wire3)"
		],
		"collection": "motif_library"
	},
	{
		"outputs": [
			"y"
		],
		"inputs": [
			"a",
			"b",
			"c"
		],
		"netlist": [
			"NOR(n7,b,c)",
			"OUTPUT_OR(y,a,n7)"
		],
		"collection": "motif_library"
	},
	{
		"outputs": [
			"y"
		],
		"inputs": [
			"a",
			"b",
			"c"
		],
		"netlist": [
			"NOT(n5,b)",
			"NOT(n6,c)",
			"NOR(n7,n5,n6)",
			"NOR(n9,b,c)",
			"NOR(n11,n7,n9)",
			"NOR(y,a,n11)"
		],
		"collection": "motif_library"
	},
	{
		"outputs": [
			"y"
		],
		"inputs": [
			"a",
			"b",
			"c"
		],
		"netlist": [
			"NOR(Wire0,a,b)",
			"NOR(Wire1,Wire0,c)",
			"NOR(Wire2,Wire1,c)",
			"NOT(Wire3,b)",
			"NOR(Wire4,Wire1,Wire3)",
			"OUTPUT_OR(y,Wire2,Wire4)"
		],
		"collection": "motif_library"
	},
	{
		"outputs": [
			"y"
		],
		"inputs": [
			"a",
			"b",
			"c"
		],
		"netlist": [
			"NOR(Wire0,a,c)",
			"NOT(Wire1,b)",
			"NOR(Wire2,Wire0,Wire1)",
			"NOT(Wire3,Wire2)",
			"NOR(Wire4,Wire3,a)",
			"NOR(Wire5,a,b)",
			"NOR(Wire6,Wire2,Wire5)",
			"NOR(Wire7,Wire6,c)",
			"OUTPUT_OR(y,Wire4,Wire7)"
		],
		"collection": "motif_library"
	},
	{
		"outputs": [
			"y"
		],
		"inputs": [
			"a",
			"b",
			"c"
		],
		"netlist": [
			"NOR(n7,a,c)",
			"NOR(0Wire9384,b,n7)",
			"NOR(n9,n7,0Wire9384)",
			"NOR(n11,b,0Wire9384)",
			"OUTPUT_OR(y,n9,n11)"
		],
		"collection": "motif_library"
	},
	{
		"outputs": [
			"y"
		],
		"inputs": [
			"a",
			"b",
			"c"
		],
		"netlist": [
			"NOR(Wire0,a,b)",
			"NOT(Wire1,c)",
			"NOR(Wire2,Wire0,Wire1)",
			"NOT(Wire3,Wire2)",
			"NOR(Wire4,Wire3,a)",
			"NOR(Wire5,a,c)",
			"NOR(Wire6,Wire2,Wire5)",
			"NOR(Wire7,Wire6,b)",
			"OUTPUT_OR(y,Wire4,Wire7)"
		],
		"collection": "motif_library"
	},
	{
		"outputs": [
			"y"
		],
		"inputs": [
			"a",
			"b",
			"c"
		],
		"netlist": [
			"NOR(Wire0,a,b)",
			"NOR(Wire1,Wire0,c)",
			"NOR(Wire2,Wire1,c)",
			"NOR(Wire3,Wire1,Wire0)",
			"OUTPUT_OR(y,Wire2,Wire3)"
		],
		"collection": "motif_library"
	},
	{
		"outputs": [
			"y"
		],
		"inputs": [
			"a",
			"b",
			"c"
		],
		"netlist": [
			"NOR(w9,b,c)",
			"NOR(w8,w9,c)",
			"NOR(w7,w9,b)",
			"NOR(w6,w7,w8)",
			"NOR(w4,a,w6)",
			"NOR(w3,w4,w6)",
			"NOR(w2,w4,a)",
			"OUTPUT_OR(y,w2,w3)"
		],
		"collection": "motif_library"
	},
	{
		"outputs": [
			"y"
		],
		"inputs": [
			"a",
			"b",
			"c"
		],
		"netlist": [
			"NOR(Wire0,a,b)",
			"NOR(Wire1,a,c)",
			"NOR(Wire2,Wire0,Wire1)",
			"NOR(Wire3,b,c)",
			"NOR(Wire4,Wire2,Wire3)",
			"NOR(Wire5,Wire4,a)",
			"NOR(Wire6,Wire4,Wire3)",
			"OUTPUT_OR(y,Wire5,Wire6)"
		],
		"collection": "motif_library"
	},
	{
		"outputs": [
			"y"
		],
		"inputs": [
			"a",
			"b",
			"c"
		],
		"netlist": [
			"NOT(n5,b)",
			"NOT(n6,c)",
			"NOR(n7,b,c)",
			"NOR(n9,n5,n6)",
			"NOT(0Wire9913,n9)",
			"NOR(n10,a,0Wire9913)",
			"OUTPUT_OR(y,n7,n10)"
		],
		"collection": "motif_library"
	},
	{
		"outputs": [
			"y"
		],
		"inputs": [
			"a",
			"b",
			"c"
		],
		"netlist": [
			"NOT(Wire0,b)",
			"NOT(Wire1,c)",
			"NOR(Wire2,Wire0,Wire1)",
			"NOR(Wire3,b,c)",
			"OUTPUT_OR(y,Wire2,Wire3)"
		],
		"collection": "motif_library"
	},
	{
		"outputs": [
			"y"
		],
		"inputs": [
			"a",
			"b",
			"c"
		],
		"netlist": [
			"NOR(Wire0,a,b)",
			"NOR(Wire1,Wire0,a)",
			"NOT(Wire2,c)",
			"NOR(Wire3,Wire1,Wire2)",
			"NOR(Wire4,Wire3,Wire2)",
			"NOR(Wire5,Wire3,Wire1)",
			"OUTPUT_OR(y,Wire4,Wire5)"
		],
		"collection": "motif_library"
	},
	{
		"outputs": [
			"y"
		],
		"inputs": [
			"a",
			"b",
			"c"
		],
		"netlist": [
			"NOR(Wire0,a,c)",
			"NOT(Wire1,b)",
			"NOR(Wire2,Wire0,Wire1)",
			"NOR(Wire3,b,c)",
			"OUTPUT_OR(y,Wire2,Wire3)"
		],
		"collection": "motif_library"
	},
	{
		"outputs": [
			"y"
		],
		"inputs": [
			"a",
			"b",
			"c"
		],
		"netlist": [
			"NOT(n5,b)",
			"NOT(0Wire10181,c)",
			"NOR(n6,0Wire10181,a)",
			"NOT(n7,n6)",
			"NOR(n8,b,n6)",
			"NOR(n10,n5,n7)",
			"OUTPUT_OR(y,n8,n10)"
		],
		"collection": "motif_library"
	},
	{
		"outputs": [
			"y"
		],
		"inputs": [
			"a",
			"b",
			"c"
		],
		"netlist": [
			"NOR(Wire0,a,b)",
			"NOT(Wire1,c)",
			"NOR(Wire2,Wire0,Wire1)",
			"NOR(Wire3,b,c)",
			"OUTPUT_OR(y,Wire2,Wire3)"
		],
		"collection": "motif_library"
	},
	{
		"outputs": [
			"y"
		],
		"inputs": [
			"a",
			"b",
			"c"
		],
		"netlist": [
			"NOR(Wire0,a,b)",
			"NOR(Wire1,Wire0,a)",
			"NOT(Wire2,Wire1)",
			"NOT(Wire3,c)",
			"NOR(Wire4,Wire2,Wire3)",
			"NOR(Wire5,Wire0,b)",
			"NOR(Wire6,Wire5,Wire3)",
			"NOR(Wire7,Wire6,Wire1)",
			"OUTPUT_OR(y,Wire4,Wire7)"
		],
		"collection": "motif_library"
	},
	{
		"outputs": [
			"y"
		],
		"inputs": [
			"a",
			"b",
			"c"
		],
		"netlist": [
			"NOR(0Wire10477,c,b)",
			"NOR(n7,b,0Wire10477)",
			"NOR(n9,c,0Wire10477)",
			"NOR(n11,n7,n9)",
			"OUTPUT_OR(y,a,n11)"
		],
		"collection": "motif_library"
	},
	{
		"outputs": [
			"y"
		],
		"inputs": [
			"a",
			"b",
			"c"
		],
		"netlist": [
			"NOR(y,a,c)"
		],
		"collection": "motif_library"
	},
	{
		"outputs": [
			"y"
		],
		"inputs": [
			"a",
			"b",
			"c"
		],
		"netlist": [
			"NOT(n4,a)",
			"NOT(n5,c)",
			"NOR(n6,a,c)",
			"NOT(0Wire10574,b)",
			"NOR(n8,0Wire10574,n5)",
			"NOT(0Wire10577,n8)",
			"NOR(n9,n4,0Wire10577)",
			"OUTPUT_OR(y,n6,n9)"
		],
		"collection": "motif_library"
	},
	{
		"outputs": [
			"y"
		],
		"inputs": [
			"a",
			"b",
			"c"
		],
		"netlist": [
			"NOT(0Wire10620,a)",
			"NOR(n6,0Wire10620,b)",
			"NOR(y,c,n6)"
		],
		"collection": "motif_library"
	},
	{
		"outputs": [
			"y"
		],
		"inputs": [
			"a",
			"b",
			"c"
		],
		"netlist": [
			"NOT(n4,a)",
			"NOR(n6,a,c)",
			"NOT(0Wire10673,b)",
			"NOR(n8,n4,0Wire10673)",
			"OUTPUT_OR(y,n6,n8)"
		],
		"collection": "motif_library"
	},
	{
		"outputs": [
			"y"
		],
		"inputs": [
			"a",
			"b",
			"c"
		],
		"netlist": [
			"NOT(n4,a)",
			"NOT(n6,c)",
			"NOR(n7,a,c)",
			"NOR(n9,n6,b)",
			"NOT(0Wire10745,n9)",
			"NOR(n10,n4,0Wire10745)",
			"OUTPUT_OR(y,n7,n10)"
		],
		"collection": "motif_library"
	},
	{
		"outputs": [
			"y"
		],
		"inputs": [
			"a",
			"b",
			"c"
		],
		"netlist": [
			"NOT(Wire0,a)",
			"NOT(Wire1,c)",
			"NOR(Wire2,Wire0,Wire1)",
			"NOR(Wire3,a,c)",
			"OUTPUT_OR(y,Wire2,Wire3)"
		],
		"collection": "motif_library"
	},
	{
		"outputs": [
			"y"
		],
		"inputs": [
			"a",
			"b",
			"c"
		],
		"netlist": [
			"NOT(Wire0,a)",
			"NOR(Wire1,Wire0,b)",
			"NOT(Wire2,c)",
			"NOR(Wire3,Wire1,Wire2)",
			"NOR(Wire4,Wire3,Wire2)",
			"NOR(Wire5,Wire3,Wire1)",
			"OUTPUT_OR(y,Wire4,Wire5)"
		],
		"collection": "motif_library"
	},
	{
		"outputs": [
			"y"
		],
		"inputs": [
			"a",
			"b",
			"c"
		],
		"netlist": [
			"NOT(Wire0,a)",
			"NOR(Wire1,b,c)",
			"NOR(Wire2,Wire0,Wire1)",
			"NOR(Wire3,a,c)",
			"OUTPUT_OR(y,Wire2,Wire3)"
		],
		"collection": "motif_library"
	},
	{
		"outputs": [
			"y"
		],
		"inputs": [
			"a",
			"b",
			"c"
		],
		"netlist": [
			"NOR(0Wire10991,b,c)",
			"NOR(0Wire10992,a,c)",
			"OUTPUT_OR(y,0Wire10991,0Wire10992)"
		],
		"collection": "motif_library"
	},
	{
		"outputs": [
			"y"
		],
		"inputs": [
			"a",
			"b",
			"c"
		],
		"netlist": [
			"NOT(Wire0,a)",
			"NOT(Wire1,b)",
			"NOR(Wire2,Wire0,Wire1)",
			"NOT(Wire3,c)",
			"NOR(Wire4,Wire2,Wire3)",
			"NOR(Wire5,Wire4,Wire3)",
			"NOR(Wire6,Wire4,Wire2)",
			"OUTPUT_OR(y,Wire5,Wire6)"
		],
		"collection": "motif_library"
	},
	{
		"outputs": [
			"y"
		],
		"inputs": [
			"a",
			"b",
			"c"
		],
		"netlist": [
			"NOT(y,c)"
		],
		"collection": "motif_library"
	},
	{
		"outputs": [
			"y"
		],
		"inputs": [
			"a",
			"b",
			"c"
		],
		"netlist": [
			"NOT(0Wire11138,a)",
			"NOT(0Wire11139,b)",
			"NOR(n4,0Wire11138,0Wire11139)",
			"NOT(0Wire11140,c)",
			"OUTPUT_OR(y,0Wire11140,n4)"
		],
		"collection": "motif_library"
	},
	{
		"outputs": [
			"y"
		],
		"inputs": [
			"a",
			"b",
			"c"
		],
		"netlist": [
			"NOT(n4,a)",
			"NOR(n7,a,c)",
			"NOR(n9,n4,b)",
			"OUTPUT_OR(y,n7,n9)"
		],
		"collection": "motif_library"
	},
	{
		"outputs": [
			"y"
		],
		"inputs": [
			"a",
			"b",
			"c"
		],
		"netlist": [
			"NOR(Wire0,a,c)",
			"NOR(Wire1,Wire0,a)",
			"NOR(Wire2,Wire0,c)",
			"NOR(Wire3,Wire1,Wire2)",
			"NOR(Wire4,Wire1,b)",
			"OUTPUT_OR(y,Wire3,Wire4)"
		],
		"collection": "motif_library"
	},
	{
		"outputs": [
			"y"
		],
		"inputs": [
			"a",
			"b",
			"c"
		],
		"netlist": [
			"NOT(0Wire11304,a)",
			"NOR(n5,0Wire11304,b)",
			"NOT(0Wire11306,c)",
			"OUTPUT_OR(y,0Wire11306,n5)"
		],
		"collection": "motif_library"
	},
	{
		"outputs": [
			"y"
		],
		"inputs": [
			"a",
			"b",
			"c"
		],
		"netlist": [
			"NOT(0Wire11338,c)",
			"OUTPUT_OR(y,0Wire11338,a)"
		],
		"collection": "motif_library"
	},
	{
		"outputs": [
			"y"
		],
		"inputs": [
			"a",
			"b",
			"c"
		],
		"netlist": [
			"NOT(0Wire11380,c)",
			"NOR(n6,0Wire11380,b)",
			"NOR(y,a,n6)"
		],
		"collection": "motif_library"
	},
	{
		"outputs": [
			"y"
		],
		"inputs": [
			"a",
			"b",
			"c"
		],
		"netlist": [
			"NOT(n5,c)",
			"NOR(n6,a,c)",
			"NOT(0Wire11432,b)",
			"NOR(n8,0Wire11432,n5)",
			"OUTPUT_OR(y,n6,n8)"
		],
		"collection": "motif_library"
	},
	{
		"outputs": [
			"y"
		],
		"inputs": [
			"a",
			"b",
			"c"
		],
		"netlist": [
			"NOR(0Wire11513,b,c)",
			"NOR(n7,c,0Wire11513)",
			"NOR(n9,b,0Wire11513)",
			"NOR(n11,a,n9)",
			"OUTPUT_OR(y,n7,n11)"
		],
		"collection": "motif_library"
	},
	{
		"outputs": [
			"y"
		],
		"inputs": [
			"a",
			"b",
			"c"
		],
		"netlist": [
			"NOR(n7,a,c)",
			"OUTPUT_OR(y,b,n7)"
		],
		"collection": "motif_library"
	},
	{
		"outputs": [
			"y"
		],
		"inputs": [
			"a",
			"b",
			"c"
		],
		"netlist": [
			"NOT(n4,a)",
			"NOT(0Wire11611,c)",
			"NOR(n6,0Wire11611,b)",
			"NOT(n7,n6)",
			"NOR(n8,a,n6)",
			"NOR(n10,n4,n7)",
			"OUTPUT_OR(y,n8,n10)"
		],
		"collection": "motif_library"
	},
	{
		"outputs": [
			"y"
		],
		"inputs": [
			"a",
			"b",
			"c"
		],
		"netlist": [
			"NOR(Wire0,a,b)",
			"NOT(Wire1,c)",
			"NOR(Wire2,Wire0,Wire1)",
			"NOR(Wire3,a,c)",
			"OUTPUT_OR(y,Wire2,Wire3)"
		],
		"collection": "motif_library"
	},
	{
		"outputs": [
			"y"
		],
		"inputs": [
			"a",
			"b",
			"c"
		],
		"netlist": [
			"NOT(Wire0,a)",
			"NOT(Wire1,c)",
			"NOR(Wire2,Wire0,Wire1)",
			"NOR(Wire3,a,c)",
			"NOR(Wire4,Wire2,Wire3)",
			"NOR(Wire5,Wire4,b)",
			"NOR(Wire6,Wire2,b)",
			"NOR(Wire7,Wire6,Wire2)",
			"OUTPUT_OR(y,Wire5,Wire7)"
		],
		"collection": "motif_library"
	},
	{
		"outputs": [
			"y"
		],
		"inputs": [
			"a",
			"b",
			"c"
		],
		"netlist": [
			"NOR(0Wire11903,c,a)",
			"NOR(n7,a,0Wire11903)",
			"NOR(n9,c,0Wire11903)",
			"NOR(n11,n7,n9)",
			"OUTPUT_OR(y,b,n11)"
		],
		"collection": "motif_library"
	},
	{
		"outputs": [
			"y"
		],
		"inputs": [
			"a",
			"b",
			"c"
		],
		"netlist": [
			"NOT(n5,b)",
			"NOR(n7,b,c)",
			"NOR(n9,n5,a)",
			"OUTPUT_OR(y,n7,n9)"
		],
		"collection": "motif_library"
	},
	{
		"outputs": [
			"y"
		],
		"inputs": [
			"a",
			"b",
			"c"
		],
		"netlist": [
			"NOR(Wire0,b,c)",
			"NOR(Wire1,Wire0,b)",
			"NOR(Wire2,Wire0,c)",
			"NOR(Wire3,Wire1,Wire2)",
			"NOR(Wire4,Wire1,a)",
			"OUTPUT_OR(y,Wire3,Wire4)"
		],
		"collection": "motif_library"
	},
	{
		"outputs": [
			"y"
		],
		"inputs": [
			"a",
			"b",
			"c"
		],
		"netlist": [
			"NOT(0Wire12068,b)",
			"NOR(n5,0Wire12068,a)",
			"NOT(0Wire12070,c)",
			"OUTPUT_OR(y,0Wire12070,n5)"
		],
		"collection": "motif_library"
	},
	{
		"outputs": [
			"y"
		],
		"inputs": [
			"a",
			"b",
			"c"
		],
		"netlist": [
			"NOT(0Wire12102,c)",
			"OUTPUT_OR(y,0Wire12102,b)"
		],
		"collection": "motif_library"
	},
	{
		"outputs": [
			"y"
		],
		"inputs": [
			"a",
			"b",
			"c"
		],
		"netlist": [
			"NOR(Wire0,a,c)",
			"NOR(Wire1,Wire0,a)",
			"NOR(Wire2,Wire1,b)",
			"NOR(Wire3,Wire0,b)",
			"NOR(Wire4,Wire3,a)",
			"OUTPUT_OR(y,Wire2,Wire4)"
		],
		"collection": "motif_library"
	},
	{
		"outputs": [
			"y"
		],
		"inputs": [
			"a",
			"b",
			"c"
		],
		"netlist": [
			"NOT(Wire0,a)",
			"NOR(Wire1,Wire0,c)",
			"NOR(Wire2,a,b)",
			"NOR(Wire3,Wire1,Wire2)",
			"NOR(Wire4,b,c)",
			"OUTPUT_OR(y,Wire3,Wire4)"
		],
		"collection": "motif_library"
	},
	{
		"outputs": [
			"y"
		],
		"inputs": [
			"a",
			"b",
			"c"
		],
		"netlist": [
			"NOT(n4,a)",
			"NOT(n5,b)",
			"NOR(n6,n4,n5)",
			"NOR(n8,a,b)",
			"NOR(n10,n6,n8)",
			"NOT(0Wire12335,c)",
			"OUTPUT_OR(y,0Wire12335,n10)"
		],
		"collection": "motif_library"
	},
	{
		"outputs": [
			"y"
		],
		"inputs": [
			"a",
			"b",
			"c"
		],
		"netlist": [
			"NOR(n6,a,b)",
			"NOT(0Wire12386,c)",
			"NOT(0Wire12387,n6)",
			"OUTPUT_OR(y,0Wire12386,0Wire12387)"
		],
		"collection": "motif_library"
	},
	{
		"outputs": [
			"y"
		],
		"inputs": [
			"a",
			"b",
			"c"
		],
		"netlist": [
			"NOR(y,a,b)"
		],
		"collection": "motif_library"
	},
	{
		"outputs": [
			"y"
		],
		"inputs": [
			"a",
			"b",
			"c"
		],
		"netlist": [
			"NOT(n4,a)",
			"NOT(n5,b)",
			"NOR(n6,a,b)",
			"NOT(0Wire12487,c)",
			"NOR(n8,n5,0Wire12487)",
			"NOT(0Wire12489,n8)",
			"NOR(n9,n4,0Wire12489)",
			"OUTPUT_OR(y,n6,n9)"
		],
		"collection": "motif_library"
	},
	{
		"outputs": [
			"y"
		],
		"inputs": [
			"a",
			"b",
			"c"
		],
		"netlist": [
			"NOT(n4,a)",
			"NOT(n5,b)",
			"NOR(n7,a,b)",
			"NOR(n9,n5,c)",
			"NOT(0Wire12561,n9)",
			"NOR(n10,n4,0Wire12561)",
			"OUTPUT_OR(y,n7,n10)"
		],
		"collection": "motif_library"
	},
	{
		"outputs": [
			"y"
		],
		"inputs": [
			"a",
			"b",
			"c"
		],
		"netlist": [
			"NOT(Wire0,a)",
			"NOT(Wire1,b)",
			"NOR(Wire2,Wire0,Wire1)",
			"NOR(Wire3,a,b)",
			"OUTPUT_OR(y,Wire2,Wire3)"
		],
		"collection": "motif_library"
	},
	{
		"outputs": [
			"y"
		],
		"inputs": [
			"a",
			"b",
			"c"
		],
		"netlist": [
			"NOT(0Wire12660,a)",
			"NOR(n6,0Wire12660,c)",
			"NOR(y,b,n6)"
		],
		"collection": "motif_library"
	},
	{
		"outputs": [
			"y"
		],
		"inputs": [
			"a",
			"b",
			"c"
		],
		"netlist": [
			"NOT(n4,a)",
			"NOR(n6,a,b)",
			"NOT(0Wire12713,c)",
			"NOR(n8,n4,0Wire12713)",
			"OUTPUT_OR(y,n6,n8)"
		],
		"collection": "motif_library"
	},
	{
		"outputs": [
			"y"
		],
		"inputs": [
			"a",
			"b",
			"c"
		],
		"netlist": [
			"NOT(n4,b)",
			"NOT(0Wire12792,a)",
			"NOR(n6,0Wire12792,c)",
			"NOT(n7,n6)",
			"NOR(n8,b,n6)",
			"NOR(n10,n4,n7)",
			"OUTPUT_OR(y,n8,n10)"
		],
		"collection": "motif_library"
	},
	{
		"outputs": [
			"y"
		],
		"inputs": [
			"a",
			"b",
			"c"
		],
		"netlist": [
			"NOT(Wire0,a)",
			"NOR(Wire1,b,c)",
			"NOR(Wire2,Wire0,Wire1)",
			"NOR(Wire3,a,b)",
			"OUTPUT_OR(y,Wire2,Wire3)"
		],
		"collection": "motif_library"
	},
	{
		"outputs": [
			"y"
		],
		"inputs": [
			"a",
			"b",
			"c"
		],
		"netlist": [
			"NOR(0Wire12909,b,c)",
			"NOR(0Wire12910,a,b)",
			"OUTPUT_OR(y,0Wire12909,0Wire12910)"
		],
		"collection": "motif_library"
	},
	{
		"outputs": [
			"y"
		],
		"inputs": [
			"a",
			"b",
			"c"
		],
		"netlist": [
			"NOT(n4,b)",
			"NOT(0Wire12992,a)",
			"NOT(0Wire12993,c)",
			"NOR(n5,0Wire12992,0Wire12993)",
			"NOT(n6,n5)",
			"NOR(n7,b,n5)",
			"NOR(n9,n4,n6)",
			"OUTPUT_OR(y,n7,n9)"
		],
		"collection": "motif_library"
	},
	{
		"outputs": [
			"y"
		],
		"inputs": [
			"a",
			"b",
			"c"
		],
		"netlist": [
			"NOT(n4,a)",
			"NOR(n7,a,b)",
			"NOR(n9,n4,c)",
			"OUTPUT_OR(y,n7,n9)"
		],
		"collection": "motif_library"
	},
	{
		"outputs": [
			"y"
		],
		"inputs": [
			"a",
			"b",
			"c"
		],
		"netlist": [
			"NOR(Wire0,a,b)",
			"NOR(Wire1,Wire0,a)",
			"NOR(Wire2,Wire0,b)",
			"NOR(Wire3,Wire1,Wire2)",
			"NOR(Wire4,Wire1,c)",
			"OUTPUT_OR(y,Wire3,Wire4)"
		],
		"collection": "motif_library"
	},
	{
		"outputs": [
			"y"
		],
		"inputs": [
			"a",
			"b",
			"c"
		],
		"netlist": [
			"NOT(y,b)"
		],
		"collection": "motif_library"
	},
	{
		"outputs": [
			"y"
		],
		"inputs": [
			"a",
			"b",
			"c"
		],
		"netlist": [
			"NOT(0Wire13184,a)",
			"NOT(0Wire13185,c)",
			"NOR(n4,0Wire13184,0Wire13185)",
			"NOT(0Wire13186,b)",
			"OUTPUT_OR(y,0Wire13186,n4)"
		],
		"collection": "motif_library"
	},
	{
		"outputs": [
			"y"
		],
		"inputs": [
			"a",
			"b",
			"c"
		],
		"netlist": [
			"NOT(0Wire13228,a)",
			"NOR(n5,0Wire13228,c)",
			"NOT(0Wire13230,b)",
			"OUTPUT_OR(y,0Wire13230,n5)"
		],
		"collection": "motif_library"
	},
	{
		"outputs": [
			"y"
		],
		"inputs": [
			"a",
			"b",
			"c"
		],
		"netlist": [
			"NOT(0Wire13262,b)",
			"OUTPUT_OR(y,0Wire13262,a)"
		],
		"collection": "motif_library"
	},
	{
		"outputs": [
			"y"
		],
		"inputs": [
			"a",
			"b",
			"c"
		],
		"netlist": [
			"NOT(0Wire13304,b)",
			"NOR(n6,0Wire13304,c)",
			"NOR(y,a,n6)"
		],
		"collection": "motif_library"
	},
	{
		"outputs": [
			"y"
		],
		"inputs": [
			"a",
			"b",
			"c"
		],
		"netlist": [
			"NOT(n5,b)",
			"NOR(n6,a,b)",
			"NOT(0Wire13357,c)",
			"NOR(n8,n5,0Wire13357)",
			"OUTPUT_OR(y,n6,n8)"
		],
		"collection": "motif_library"
	},
	{
		"outputs": [
			"y"
		],
		"inputs": [
			"a",
			"b",
			"c"
		],
		"netlist": [
			"NOT(n4,a)",
			"NOT(0Wire13436,b)",
			"NOR(n6,0Wire13436,c)",
			"NOT(n7,n6)",
			"NOR(n8,a,n6)",
			"NOR(n10,n4,n7)",
			"OUTPUT_OR(y,n8,n10)"
		],
		"collection": "motif_library"
	},
	{
		"outputs": [
			"y"
		],
		"inputs": [
			"a",
			"b",
			"c"
		],
		"netlist": [
			"NOR(Wire0,a,c)",
			"NOT(Wire1,b)",
			"NOR(Wire2,Wire0,Wire1)",
			"NOR(Wire3,a,b)",
			"OUTPUT_OR(y,Wire2,Wire3)"
		],
		"collection": "motif_library"
	},
	{
		"outputs": [
			"y"
		],
		"inputs": [
			"a",
			"b",
			"c"
		],
		"netlist": [
			"NOR(0Wire13593,c,b)",
			"NOR(n7,b,0Wire13593)",
			"NOR(n9,c,0Wire13593)",
			"NOR(n11,a,n9)",
			"OUTPUT_OR(y,n7,n11)"
		],
		"collection": "motif_library"
	},
	{
		"outputs": [
			"y"
		],
		"inputs": [
			"a",
			"b",
			"c"
		],
		"netlist": [
			"NOR(n7,a,b)",
			"OUTPUT_OR(y,c,n7)"
		],
		"collection": "motif_library"
	},
	{
		"outputs": [
			"y"
		],
		"inputs": [
			"a",
			"b",
			"c"
		],
		"netlist": [
			"NOT(Wire0,a)",
			"NOT(Wire1,b)",
			"NOR(Wire2,Wire0,Wire1)",
			"NOR(Wire3,a,b)",
			"NOR(Wire4,Wire2,Wire3)",
			"NOR(Wire5,Wire4,c)",
			"NOR(Wire6,Wire2,c)",
			"NOR(Wire7,Wire6,Wire2)",
			"OUTPUT_OR(y,Wire5,Wire7)"
		],
		"collection": "motif_library"
	},
	{
		"outputs": [
			"y"
		],
		"inputs": [
			"a",
			"b",
			"c"
		],
		"netlist": [
			"NOR(0Wire13831,b,a)",
			"NOR(n7,a,0Wire13831)",
			"NOR(n9,b,0Wire13831)",
			"NOR(n11,n7,n9)",
			"OUTPUT_OR(y,c,n11)"
		],
		"collection": "motif_library"
	},
	{
		"outputs": [
			"y"
		],
		"inputs": [
			"a",
			"b",
			"c"
		],
		"netlist": [
			"NOT(n6,c)",
			"NOR(n7,b,c)",
			"NOR(n9,n6,a)",
			"OUTPUT_OR(y,n7,n9)"
		],
		"collection": "motif_library"
	},
	{
		"outputs": [
			"y"
		],
		"inputs": [
			"a",
			"b",
			"c"
		],
		"netlist": [
			"NOR(Wire0,b,c)",
			"NOR(Wire1,Wire0,b)",
			"NOR(Wire2,Wire0,c)",
			"NOR(Wire3,Wire1,Wire2)",
			"NOR(Wire4,Wire2,a)",
			"OUTPUT_OR(y,Wire3,Wire4)"
		],
		"collection": "motif_library"
	},
	{
		"outputs": [
			"y"
		],
		"inputs": [
			"a",
			"b",
			"c"
		],
		"netlist": [
			"NOR(Wire0,a,b)",
			"NOR(Wire1,Wire0,a)",
			"NOR(Wire2,Wire1,c)",
			"NOR(Wire3,Wire0,c)",
			"NOR(Wire4,Wire3,a)",
			"OUTPUT_OR(y,Wire2,Wire4)"
		],
		"collection": "motif_library"
	},
	{
		"outputs": [
			"y"
		],
		"inputs": [
			"a",
			"b",
			"c"
		],
		"netlist": [
			"NOT(Wire0,a)",
			"NOR(Wire1,Wire0,b)",
			"NOR(Wire2,a,c)",
			"NOR(Wire3,Wire1,Wire2)",
			"NOR(Wire4,b,c)",
			"OUTPUT_OR(y,Wire3,Wire4)"
		],
		"collection": "motif_library"
	},
	{
		"outputs": [
			"y"
		],
		"inputs": [
			"a",
			"b",
			"c"
		],
		"netlist": [
			"NOT(0Wire14156,c)",
			"NOR(n5,0Wire14156,a)",
			"NOT(0Wire14158,b)",
			"OUTPUT_OR(y,0Wire14158,n5)"
		],
		"collection": "motif_library"
	},
	{
		"outputs": [
			"y"
		],
		"inputs": [
			"a",
			"b",
			"c"
		],
		"netlist": [
			"NOT(0Wire14190,b)",
			"OUTPUT_OR(y,0Wire14190,c)"
		],
		"collection": "motif_library"
	},
	{
		"outputs": [
			"y"
		],
		"inputs": [
			"a",
			"b",
			"c"
		],
		"netlist": [
			"NOT(n4,a)",
			"NOT(n5,c)",
			"NOR(n6,n4,n5)",
			"NOR(n8,a,c)",
			"NOR(n10,n6,n8)",
			"NOT(0Wire14265,b)",
			"OUTPUT_OR(y,0Wire14265,n10)"
		],
		"collection": "motif_library"
	},
	{
		"outputs": [
			"y"
		],
		"inputs": [
			"a",
			"b",
			"c"
		],
		"netlist": [
			"NOT(0Wire14314,b)",
			"NOR(n6,0Wire14314,a)",
			"NOT(0Wire14317,n6)",
			"OUTPUT_OR(y,c,0Wire14317)"
		],
		"collection": "motif_library"
	},
	{
		"outputs": [
			"y"
		],
		"inputs": [
			"a",
			"b",
			"c"
		],
		"netlist": [
			"NOR(0Wire14355,a,c)",
			"NOR(0Wire14356,a,b)",
			"OUTPUT_OR(y,0Wire14355,0Wire14356)"
		],
		"collection": "motif_library"
	},
	{
		"outputs": [
			"y"
		],
		"inputs": [
			"a",
			"b",
			"c"
		],
		"netlist": [
			"NOT(n4,a)",
			"NOT(0Wire14438,b)",
			"NOT(0Wire14439,c)",
			"NOR(n5,0Wire14438,0Wire14439)",
			"NOT(n6,n5)",
			"NOR(n7,a,n5)",
			"NOR(n9,n4,n6)",
			"OUTPUT_OR(y,n7,n9)"
		],
		"collection": "motif_library"
	},
	{
		"outputs": [
			"y"
		],
		"inputs": [
			"a",
			"b",
			"c"
		],
		"netlist": [
			"NOT(n5,b)",
			"NOR(n7,a,b)",
			"NOR(n9,n5,c)",
			"OUTPUT_OR(y,n7,n9)"
		],
		"collection": "motif_library"
	},
	{
		"outputs": [
			"y"
		],
		"inputs": [
			"a",
			"b",
			"c"
		],
		"netlist": [
			"NOR(Wire0,a,b)",
			"NOR(Wire1,Wire0,a)",
			"NOR(Wire2,Wire0,b)",
			"NOR(Wire3,Wire1,Wire2)",
			"NOR(Wire4,Wire2,c)",
			"OUTPUT_OR(y,Wire3,Wire4)"
		],
		"collection": "motif_library"
	},
	{
		"outputs": [
			"y"
		],
		"inputs": [
			"a",
			"b",
			"c"
		],
		"netlist": [
			"NOT(n6,c)",
			"NOR(n7,a,c)",
			"NOR(n9,n6,b)",
			"OUTPUT_OR(y,n7,n9)"
		],
		"collection": "motif_library"
	},
	{
		"outputs": [
			"y"
		],
		"inputs": [
			"a",
			"b",
			"c"
		],
		"netlist": [
			"NOR(Wire0,a,c)",
			"NOR(Wire1,Wire0,a)",
			"NOR(Wire2,Wire0,c)",
			"NOR(Wire3,Wire1,Wire2)",
			"NOR(Wire4,Wire2,b)",
			"OUTPUT_OR(y,Wire3,Wire4)"
		],
		"collection": "motif_library"
	},
	{
		"outputs": [
			"y"
		],
		"inputs": [
			"a",
			"b",
			"c"
		],
		"netlist": [
			"NOT(Wire0,a)",
			"NOR(Wire1,Wire0,b)",
			"NOR(Wire2,Wire1,c)",
			"NOR(Wire3,Wire0,c)",
			"NOR(Wire4,Wire3,b)",
			"OUTPUT_OR(y,Wire2,Wire4)"
		],
		"collection": "motif_library"
	},
	{
		"outputs": [
			"y"
		],
		"inputs": [
			"a",
			"b",
			"c"
		],
		"netlist": [
			"NOR(Wire0,a,b)",
			"NOR(Wire1,Wire0,a)",
			"NOR(Wire2,b,c)",
			"NOR(Wire3,Wire1,Wire2)",
			"NOR(Wire4,a,c)",
			"OUTPUT_OR(y,Wire3,Wire4)"
		],
		"collection": "motif_library"
	},
	{
		"outputs": [
			"y"
		],
		"inputs": [
			"a",
			"b",
			"c"
		],
		"netlist": [
			"NOT(n5,b)",
			"NOT(n6,c)",
			"NOR(n7,b,c)",
			"NOR(n9,n5,n6)",
			"NOR(n11,a,n9)",
			"OUTPUT_OR(y,n7,n11)"
		],
		"collection": "motif_library"
	},
	{
		"outputs": [
			"y"
		],
		"inputs": [
			"a",
			"b",
			"c"
		],
		"netlist": [
			"NOT(Wire0,a)",
			"NOR(Wire1,Wire0,b)",
			"NOR(Wire2,Wire1,Wire0)",
			"NOR(Wire3,Wire2,c)",
			"NOT(Wire4,c)",
			"NOR(Wire5,Wire0,Wire4)",
			"NOR(Wire6,a,b)",
			"NOR(Wire7,Wire5,Wire6)",
			"NOR(Wire8,Wire7,Wire1)",
			"OUTPUT_OR(y,Wire3,Wire8)"
		],
		"collection": "motif_library"
	},
	{
		"outputs": [
			"y"
		],
		"inputs": [
			"a",
			"b",
			"c"
		],
		"netlist": [
			"NOR(n6,a,b)",
			"NOT(0Wire15080,c)",
			"OUTPUT_OR(y,0Wire15080,n6)"
		],
		"collection": "motif_library"
	},
	{
		"outputs": [
			"y"
		],
		"inputs": [
			"a",
			"b",
			"c"
		],
		"netlist": [
			"NOR(0Wire15163,b,a)",
			"NOR(n6,a,0Wire15163)",
			"NOR(n8,b,0Wire15163)",
			"NOR(n10,n6,n8)",
			"NOT(0Wire15159,c)",
			"OUTPUT_OR(y,0Wire15159,n10)"
		],
		"collection": "motif_library"
	},
	{
		"outputs": [
			"y"
		],
		"inputs": [
			"a",
			"b",
			"c"
		],
		"netlist": [
			"NOR(n6,a,c)",
			"NOT(0Wire15204,b)",
			"OUTPUT_OR(y,0Wire15204,n6)"
		],
		"collection": "motif_library"
	},
	{
		"outputs": [
			"y"
		],
		"inputs": [
			"a",
			"b",
			"c"
		],
		"netlist": [
			"NOR(0Wire15285,c,a)",
			"NOR(n6,a,0Wire15285)",
			"NOR(n8,c,0Wire15285)",
			"NOR(n10,n6,n8)",
			"NOT(0Wire15281,b)",
			"OUTPUT_OR(y,0Wire15281,n10)"
		],
		"collection": "motif_library"
	},
	{
		"outputs": [
			"y"
		],
		"inputs": [
			"a",
			"b",
			"c"
		],
		"netlist": [
			"NOT(0Wire15314,b)",
			"NOT(0Wire15315,c)",
			"OUTPUT_OR(y,0Wire15314,0Wire15315)"
		],
		"collection": "motif_library"
	},
	{
		"outputs": [
			"y"
		],
		"inputs": [
			"a",
			"b",
			"c"
		],
		"netlist": [
			"NOT(0Wire15362,b)",
			"NOR(n5,0Wire15362,a)",
			"NOT(0Wire15364,c)",
			"NOT(0Wire15365,n5)",
			"OUTPUT_OR(y,0Wire15364,0Wire15365)"
		],
		"collection": "motif_library"
	},
	{
		"outputs": [
			"y"
		],
		"inputs": [
			"a",
			"b",
			"c"
		],
		"netlist": [
			"NOT(y,a)"
		],
		"collection": "motif_library"
	},
	{
		"outputs": [
			"y"
		],
		"inputs": [
			"a",
			"b",
			"c"
		],
		"netlist": [
			"NOT(0Wire15426,b)",
			"NOT(0Wire15427,c)",
			"NOR(n4,0Wire15426,0Wire15427)",
			"NOT(0Wire15428,a)",
			"OUTPUT_OR(y,0Wire15428,n4)"
		],
		"collection": "motif_library"
	},
	{
		"outputs": [
			"y"
		],
		"inputs": [
			"a",
			"b",
			"c"
		],
		"netlist": [
			"NOT(0Wire15470,b)",
			"NOR(n5,0Wire15470,c)",
			"NOT(0Wire15472,a)",
			"OUTPUT_OR(y,0Wire15472,n5)"
		],
		"collection": "motif_library"
	},
	{
		"outputs": [
			"y"
		],
		"inputs": [
			"a",
			"b",
			"c"
		],
		"netlist": [
			"NOT(0Wire15504,a)",
			"OUTPUT_OR(y,0Wire15504,b)"
		],
		"collection": "motif_library"
	},
	{
		"outputs": [
			"y"
		],
		"inputs": [
			"a",
			"b",
			"c"
		],
		"netlist": [
			"NOT(0Wire15546,c)",
			"NOR(n5,0Wire15546,b)",
			"NOT(0Wire15548,a)",
			"OUTPUT_OR(y,0Wire15548,n5)"
		],
		"collection": "motif_library"
	},
	{
		"outputs": [
			"y"
		],
		"inputs": [
			"a",
			"b",
			"c"
		],
		"netlist": [
			"NOT(0Wire15580,a)",
			"OUTPUT_OR(y,0Wire15580,c)"
		],
		"collection": "motif_library"
	},
	{
		"outputs": [
			"y"
		],
		"inputs": [
			"a",
			"b",
			"c"
		],
		"netlist": [
			"NOT(n4,b)",
			"NOT(n5,c)",
			"NOR(n6,n4,n5)",
			"NOR(n8,b,c)",
			"NOR(n10,n6,n8)",
			"NOT(0Wire15655,a)",
			"OUTPUT_OR(y,0Wire15655,n10)"
		],
		"collection": "motif_library"
	},
	{
		"outputs": [
			"y"
		],
		"inputs": [
			"a",
			"b",
			"c"
		],
		"netlist": [
			"NOT(0Wire15704,a)",
			"NOR(n6,0Wire15704,b)",
			"NOT(0Wire15707,n6)",
			"OUTPUT_OR(y,c,0Wire15707)"
		],
		"collection": "motif_library"
	},
	{
		"outputs": [
			"y"
		],
		"inputs": [
			"a",
			"b",
			"c"
		],
		"netlist": [
			"NOR(n6,b,c)",
			"NOT(0Wire15750,a)",
			"OUTPUT_OR(y,0Wire15750,n6)"
		],
		"collection": "motif_library"
	},
	{
		"outputs": [
			"y"
		],
		"inputs": [
			"a",
			"b",
			"c"
		],
		"netlist": [
			"NOR(0Wire15831,c,b)",
			"NOR(n6,b,0Wire15831)",
			"NOR(n8,c,0Wire15831)",
			"NOR(n10,n6,n8)",
			"NOT(0Wire15827,a)",
			"OUTPUT_OR(y,0Wire15827,n10)"
		],
		"collection": "motif_library"
	},
	{
		"outputs": [
			"y"
		],
		"inputs": [
			"a",
			"b",
			"c"
		],
		"netlist": [
			"NOT(0Wire15860,a)",
			"NOT(0Wire15861,c)",
			"OUTPUT_OR(y,0Wire15860,0Wire15861)"
		],
		"collection": "motif_library"
	},
	{
		"outputs": [
			"y"
		],
		"inputs": [
			"a",
			"b",
			"c"
		],
		"netlist": [
			"NOT(0Wire15908,a)",
			"NOR(n5,0Wire15908,b)",
			"NOT(0Wire15910,c)",
			"NOT(0Wire15911,n5)",
			"OUTPUT_OR(y,0Wire15910,0Wire15911)"
		],
		"collection": "motif_library"
	},
	{
		"outputs": [
			"y"
		],
		"inputs": [
			"a",
			"b",
			"c"
		],
		"netlist": [
			"NOT(0Wire15942,a)",
			"NOT(0Wire15943,b)",
			"OUTPUT_OR(y,0Wire15942,0Wire15943)"
		],
		"collection": "motif_library"
	},
	{
		"outputs": [
			"y"
		],
		"inputs": [
			"a",
			"b",
			"c"
		],
		"netlist": [
			"NOT(0Wire15990,a)",
			"NOT(0Wire15991,b)",
			"NOR(n5,0Wire15990,0Wire15991)",
			"NOT(0Wire15993,n5)",
			"OUTPUT_OR(y,c,0Wire15993)"
		],
		"collection": "motif_library"
	},
	{
		"outputs": [
			"y"
		],
		"inputs": [
			"a",
			"b",
			"c"
		],
		"netlist": [
			"NOT(0Wire16040,a)",
			"NOT(0Wire16041,b)",
			"NOR(n4,0Wire16040,0Wire16041)",
			"NOT(0Wire16042,c)",
			"NOT(0Wire16043,n4)",
			"OUTPUT_OR(y,0Wire16042,0Wire16043)"
		],
		"collection": "motif_library"
	},
	{
		"collection": "gates",
		"name": "P1_PhlF",
		"system": "TetR",
		"group": "PhlF",
		"regulator": "PhlF",
		"gate_type": "NOR",
		"color": "F9A427",
		"model": "P1_PhlF_model",
		"structure": "P1_PhlF_structure"
	},
	{
		"collection": "gates",
		"name": "Q1_QacR",
		"system": "TetR",
		"group": "QacR",
		"regulator": "QacR",
		"gate_type": "NOR",
		"color": "66BC46",
		"model": "Q1_QacR_model",
		"structure": "Q1_QacR_structure"
	},
	{
		"collection": "gates",
		"name": "A1_AmtR",
		"system": "TetR",
		"group": "AmtR",
		"regulator": "AmtR",
		"gate_type": "NOR",
		"color": "3BA9E0",
		"model": "A1_AmtR_model",
		"structure": "A1_AmtR_structure"
	},
	{
		"collection": "gates",
		"name": "B3_BM3R1",
		"system": "TetR",
		"group": "BM3R1",
		"regulator": "BM3R1",
		"gate_type": "NOR",
		"color": "EE2F2B",
		"model": "B3_BM3R1_model",
		"structure": "B3_BM3R1_structure"
	},
	{
		"collection": "gates",
		"name": "F2_AmeRs",
		"system": "TetR",
		"group": "AmeRs",
		"regulator": "AmeRs",
		"gate_type": "NOR",
		"color": "6FCDE1",
		"model": "F2_AmeRs_model",
		"structure": "F2_AmeRs_structure"
	},
	{
		"collection": "gates",
		"name": "E1_BetI",
		"system": "TetR",
		"group": "BetI",
		"regulator": "BetI",
		"gate_type": "NOR",
		"color": "5455A4",
		"model": "E1_BetI_model",
		"structure": "E1_BetI_structure"
	},
	{
		"collection": "structures",
		"name": "P1_PhlF_structure",
		"inputs": [
			{
				"name": "in1",
				"part_type": "promoter"
			},
			{
				"name": "in2",
				"part_type": "promoter"
			}
		],
		"outputs": [
			"pPhlF"
		],
		"devices": [
			{
				"name": "P1_PhlF_a",
				"components": [
					"#in1",
					"P1_PhlF_a_cassette"
				]
			},
			{
				"name": "P1_PhlF_a_cassette",
				"components": [
					"RiboJ53",
					"P1",
					"PhlF",
					"DT5"
				]
			},
			{
				"name": "P1_PhlF_b",
				"components": [
					"#in2",
					"P1_PhlF_b_cassette"
				]
			},
			{
				"name": "P1_PhlF_b_cassette",
				"components": [
					"RiboJ53",
					"P1",
					"PhlF",
					"DT5"
				]
			}
		]
	},
	{
		"collection": "structures",
		"name": "Q1_QacR_structure",
		"inputs": [
			{
				"name": "in1",
				"part_type": "promoter"
			},
			{
				"name": "in2",
				"part_type": "promoter"
			}
		],
		"outputs": [
			"pQacR"
		],
		"devices": [
			{
				"name": "Q1_QacR_a",
				"components": [
					"#in1",
					"Q1_QacR_a_cassette"
				]
			},
			{
				"name": "Q1_QacR_a_cassette",
				"components": [
					"RiboJ60",
					"Q1",
					"QacR",
					"R1"
				]
			},
			{
				"name": "Q1_QacR_b",
				"components": [
					"#in2",
					"Q1_QacR_b_cassette"
				]
			},
			{
				"name": "Q1_QacR_b_cassette",
				"components": [
					"RiboJ60",
					"Q1",
					"QacR",
					"R1"
				]
			}
		]
	},
	{
		"collection": "structures",
		"name": "A1_AmtR_structure",
		"inputs": [
			{
				"name": "in1",
				"part_type": "promoter"
			},
			{
				"name": "in2",
				"part_type": "promoter"
			}
		],
		"outputs": [
			"pAmtR"
		],
		"devices": [
			{
				"name": "A1_AmtR_a",
				"components": [
					"#in1",
					"A1_AmtR_a_cassette"
				]
			},
			{
				"name": "A1_AmtR_a_cassette",
				"components": [
					"BydvJ",
					"A1",
					"AmtR",
					"DT65"
				]
			},
			{
				"name": "A1_AmtR_b",
				"components": [
					"#in2",
					"A1_AmtR_b_cassette"
				]
			},
			{
				"name": "A1_AmtR_b_cassette",
				"components": [
					"BydvJ",
					"A1",
					"AmtR",
					"DT65"
				]
			}
		]
	},
	{
		"collection": "structures",
		"name": "B3_BM3R1_structure",
		"inputs": [
			{
				"name": "in1",
				"part_type": "promoter"
			},
			{
				"name": "in2",
				"part_type": "promoter"
			}
		],
		"outputs": [
			"pBM3R1"
		],
		"devices": [
			{
				"name": "B3_BM3R1_a",
				"components": [
					"#in1",
					"B3_BM3R1_a_cassette"
				]
			},
			{
				"name": "B3_BM3R1_a_cassette",
				"components": [
					"SarJ",
					"B3",
					"BM3R1",
					"DT83"
				]
			},
			{
				"name": "B3_BM3R1_b",
				"components": [
					"#in2",
					"B3_BM3R1_b_cassette"
				]
			},
			{
				"name": "B3_BM3R1_b_cassette",
				"components": [
					"SarJ",
					"B3",
					"BM3R1",
					"DT83"
				]
			}
		]
	},
	{
		"collection": "structures",
		"name": "F2_AmeRs_structure",
		"inputs": [
			{
				"name": "in1",
				"part_type": "promoter"
			},
			{
				"name": "in2",
				"part_type": "promoter"
			}
		],
		"outputs": [
			"pAmeR"
		],
		"devices": [
			{
				"name": "F2_AmeRs_a",
				"components": [
					"#in1",
					"F2_AmeRs_a_cassette"
				]
			},
			{
				"name": "F2_AmeRs_a_cassette",
				"components": [
					"RiboJ54",
					"F2",
					"AmeRs",
					"DT60"
				]
			},
			{
				"name": "F2_AmeRs_b",
				"components": [
					"#in2",
					"F2_AmeRs_b_cassette"
				]
			},
			{
				"name": "F2_AmeRs_b_cassette",
				"components": [
					"RiboJ54",
					"F2",
					"AmeRs",
					"DT60"
				]
			}
		]
	},
	{
		"collection": "structures",
		"name": "E1_BetI_structure",
		"inputs": [
			{
				"name": "in1",
				"part_type": "promoter"
			},
			{
				"name": "in2",
				"part_type": "promoter"
			}
		],
		"outputs": [
			"pBetI"
		],
		"devices": [
			{
				"name": "E1_BetI_a",
				"components": [
					"#in1",
					"E1_BetI_a_cassette"
				]
			},
			{
				"name": "E1_BetI_a_cassette",
				"components": [
					"RiboJ57",
					"E1",
					"BetI",
					"DT86"
				]
			},
			{
				"name": "E1_BetI_b",
				"components": [
					"#in2",
					"E1_BetI_b_cassette"
				]
			},
			{
				"name": "E1_BetI_b_cassette",
				"components": [
					"RiboJ57",
					"E1",
					"BetI",
					"DT86"
				]
			}
		]
	},
	{
		"collection": "models",
		"name": "P1_PhlF_model",
		"functions": {
			"response_function": "Hill_response",
			"input_composition": "linear_input_composition",
			"toxicity": "P1_PhlF_toxicity",
			"cytometry": "P1_PhlF_cytometry"
		},
		"parameters": [
			{
				"name": "ymax",
				"value": 5.120337,
				"description": "Maximal transcription"
			},
			{
				"name": "ymin",
				"value": 0.008229,
				"description": "Minimal transcription"
			},
			{
				"name": "K",
				"value": 0.15192,
				"description": "Dissociation equilibrium constant"
			},
			{
				"name": "n",
				"value": 2.4223,
				"description": "Cooperativety"
			}
		]
	},
	{
		"collection": "models",
		"name": "Q1_QacR_model",
		"functions": {
			"response_function": "Hill_response",
			"input_composition": "linear_input_composition",
			"toxicity": "Q1_QacR_toxicity",
			"cytometry": "Q1_QacR_cytometry"
		},
		"parameters": [
			{
				"name": "ymax",
				"value": 4.518354,
				"description": "Maximal transcription"
			},
			{
				"name": "ymin",
				"value": 0.03798,
				"description": "Minimal transcription"
			},
			{
				"name": "K",
				"value": 0.970389,
				"description": "Dissociation equilibrium constant"
			},
			{
				"name": "n",
				"value": 4.3237,
				"description": "Cooperativety"
			}
		]
	},
	{
		"collection": "models",
		"name": "A1_AmtR_model",
		"functions": {
			"response_function": "Hill_response",
			"input_composition": "linear_input_composition",
			"toxicity": "A1_AmtR_toxicity",
			"cytometry": "A1_AmtR_cytometry"
		},
		"parameters": [
			{
				"name": "ymax",
				"value": 2.078139,
				"description": "Maximal transcription"
			},
			{
				"name": "ymin",
				"value": 0.02532,
				"description": "Minimal transcription"
			},
			{
				"name": "K",
				"value": 0.147489,
				"description": "Dissociation equilibrium constant"
			},
			{
				"name": "n",
				"value": 1.698,
				"description": "Cooperativety"
			}
		]
	},
	{
		"collection": "models",
		"name": "B3_BM3R1_model",
		"functions": {
			"response_function": "Hill_response",
			"input_composition": "linear_input_composition",
			"toxicity": "B3_BM3R1_toxicity",
			"cytometry": "B3_BM3R1_cytometry"
		},
		"parameters": [
			{
				"name": "ymax",
				"value": 0.647559,
				"description": "Maximal transcription"
			},
			{
				"name": "ymin",
				"value": 0.00633,
				"description": "Minimal transcription"
			},
			{
				"name": "K",
				"value": 0.39879,
				"description": "Dissociation equilibrium constant"
			},
			{
				"name": "n",
				"value": 2.7117,
				"description": "Cooperativety"
			}
		]
	},
	{
		"collection": "models",
		"name": "F2_AmeRs_model",
		"functions": {
			"response_function": "Hill_response",
			"input_composition": "linear_input_composition",
			"toxicity": "F2_AmeRs_toxicity",
			"cytometry": "F2_AmeRs_cytometry"
		},
		"parameters": [
			{
				"name": "ymax",
				"value": 3.694188,
				"description": "Maximal transcription"
			},
			{
				"name": "ymin",
				"value": 0.03165,
				"description": "Minimal transcription"
			},
			{
				"name": "K",
				"value": 0.127233,
				"description": "Dissociation equilibrium constant"
			},
			{
				"name": "n",
				"value": 1.7396,
				"description": "Cooperativety"
			}
		]
	},
	{
		"collection": "models",
		"name": "E1_BetI_model",
		"functions": {
			"response_function": "Hill_response",
			"input_composition": "linear_input_composition",
			"toxicity": "E1_BetI_toxicity",
			"cytometry": "E1_BetI_cytometry"
		},
		"parameters": [
			{
				"name": "ymax",
				"value": 2.249049,
				"description": "Maximal transcription"
			},
			{
				"name": "ymin",
				"value": 0.2532,
				"description": "Minimal transcription"
			},
			{
				"name": "K",
				"value": 1.250808,
				"description": "Dissociation equilibrium constant"
			},
			{
				"name": "n",
				"value": 3.776,
				"description": "Cooperativety"
			}
		]
	},
	{
		"collection": "functions",
		"name": "Hill_response",
		"equation": "ymin + (ymax - ymin) / (1.0 + (x / K)^n)",
		"variables": [
			{
				"name": "x",
				"map": "#//model/functions/input_composition"
			}
		],
		"parameters": [
			{
				"name": "ymax",
				"map": "#//model/parameters/ymax"
			},
			{
				"name": "ymin",
				"map": "#//model/parameters/ymin"
			},
			{
				"name": "K",
				"map": "#//model/parameters/K"
			},
			{
				"name": "n",
				"map": "#//model/parameters/n"
			}
		]
	},
	{
		"collection": "functions",
		"name": "linear_input_composition",
		"equation": "x1 + x2",
		"variables": [
			{
				"name": "x1",
				"map": "#//structure/inputs/in1/model/functions/response_function"
			},
			{
				"name": "x2",
				"map": "#//structure/inputs/in2/model/functions/response_function"
			}
		]
	},
	{
		"collection": "circuit_rules",
		"rules": {
			"function": "AND",
			"rules": [
				"STARTSWITH L1",
				"L2 NEXTTO L1",
				"L2 BEFORE L3",
				"YFP_reporter_a AFTER L3",
				"YFP_reporter_b BEFORE L3",
				"P1_PhlF_a BEFORE L3",
				"P1_PhlF_b AFTER L3",
				"Q1_QacR_a BEFORE L3",
				"Q1_QacR_b AFTER L3",
				"A1_AmtR_a BEFORE L3",
				"A1_AmtR_b AFTER L3",
				"B3_BM3R1_a BEFORE L3",
				"B3_BM3R1_b AFTER L3",
				"F2_AmeRs_a BEFORE L3",
				"F2_AmeRs_b AFTER L3",
				"E1_BetI_a BEFORE L3",
				"E1_BetI_b AFTER L3",
				"ALL_FORWARD"
			]
		}
	},
	{
		"collection": "device_rules",
		"rules": {
			"function": "AND",
			"rules": [
				"ALL_FORWARD"
			]
		}
	},
	{
		"collection": "parts",
		"type": "ribozyme",
		"name": "RiboJ53",
		"dnasequence": "AGCGGTCAACGCATGTGCTTTGCGTTCTGATGAGACAGTGATGTCGAAACCGCCTCTACAAATAATTTTGTTTAA"
	},
	{
		"collection": "parts",
		"type": "rbs",
		"name": "P1",
		"dnasequence": "CTATGGACTATGTTTGAAAGGGAGAAATACTAG"
	},
	{
		"collection": "parts",
		"type": "cds",
		"name": "PhlF",
		"dnasequence": "ATGGCACGTACCCCGAGCCGTAGCAGCATTGGTAGCCTGCGTAGTCCGCATACCCATAAAGCAATTCTGACCAGCACCATTGAAATCCTGAAAGAATGTGGTTATAGCGGTCTGAGCATTGAAAGCGTTGCACGTCGTGCCGGTGCAAGCAAACCGACCATTTATCGTTGGTGGACCAATAAAGCAGCACTGATTGCCGAAGTGTATGAAAATGAAAGCGAACAGGTGCGTAAATTTCCGGATCTGGGTAGCTTTAAAGCCGATCTGGATTTTCTGCTGCGTAATCTGTGGAAAGTTTGGCGTGAAACCATTTGTGGTGAAGCATTTCGTTGTGTTATTGCAGAAGCACAGCTGGACCCTGCAACCCTGACCCAGCTGAAAGATCAGTTTATGGAACGTCGTCGTGAGATGCCGAAAAAACTGGTTGAAAATGCCATTAGCAATGGTGAACTGCCGAAAGATACCAATCGTGAACTGCTGCTGGATATGATTTTTGGTTTTTGTTGGTATCGCCTGCTGACCGAACAGCTGACCGTTGAACAGGATATTGAAGAATTTACCTTCCTGCTGATTAATGGTGTTTGTCCGGGTACACAGCGTTAA"
	},
	{
		"collection": "parts",
		"type": "terminator",
		"name": "DT5",
		"dnasequence": "TCCGGCAATTAAAAAAGCGGCTAACCACGCCGCTTTTTTTACGTCTGCACTCGGTACCAAATTCCAGAAAAGAGGCCTCCCGAAAGGGGGGCCTTTTTTCGTTTTGGTCC"
	},
	{
		"collection": "parts",
		"type": "promoter",
		"name": "pPhlF",
		"dnasequence": "CGACGTACGGTGGAAtctgattcgttaccaattgacATGATACGAAACGTACCGTATCGTTAAGGT"
	},
	{
		"collection": "parts",
		"type": "ribozyme",
		"name": "RiboJ60",
		"dnasequence": "AGTCGTCAAGTGCTGTGCTTGCACTTCTGATGAGGCAGTGATGCCGAAACGACCTCTACAAATAATTTTGTTTAA"
	},
	{
		"collection": "parts",
		"type": "rbs",
		"name": "Q1",
		"dnasequence": "GTAAGCCATGCCATTGGCTTTTGATAGAGGATAACTACTAG"
	},
	{
		"collection": "parts",
		"type": "cds",
		"name": "QacR",
		"dnasequence": "ATGAACCTGAAAGATAAAATTCTGGGCGTTGCCAAAGAACTGTTTATCAAAAATGGCTATAACGCAACCACCACCGGTGAAATTGTTAAACTGAGCGAAAGCAGCAAAGGCAATCTGTATTATCACTTTAAAACCAAAGAGAACCTGTTTCTGGAAATCCTGAACATCGAAGAAAGCAAATGGCAAGAGCAGTGGAAAAAAGAACAAATCAAATGCAAAACCAACCGCGAGAAATTCTATCTGTATAATGAACTGAGCCTGACCACCGAATATTACTATCCGCTGCAGAATGCCATCATCGAGTTTTATACCGAGTACTATAAAACCAACAGCATCAACGAGAAAATGAACAAACTGGAAAACAAATACATCGATGCCTACCACGTGATCTTTAAAGAAGGTAATCTGAACGGCGAATGGTGCATTAATGATGTTAATGCCGTGAGCAAAATTGCAGCAAATGCCGTTAATGGCATTGTTACCTTTACCCATGAGCAGAATATCAACGAACGCATTAAACTGATGAACAAATTCAGCCAGATCTTTCTGAATGGCCTGAGCAAATAA"
	},
	{
		"collection": "parts",
		"type": "terminator",
		"name": "R1",
		"dnasequence": "TCTTTAAAAAGAAACCTCCGCATTGCGGAGGTTTCGCCTTTTGATACTCTGTCTGAAGTAATTCTTGCCGCAGTGAAAAATGGCGCCCATCGGCGCCATTTTTTTATGCTTCCATTAGAAAGCAAAAAGCCTGCTAGAAAGCAGGCTTTTTTGAATTTGGCTCCTCTGAC"
	},
	{
		"collection": "parts",
		"type": "promoter",
		"name": "pQacR",
		"dnasequence": "ggtatggaagctatacgttaccaattgacagctagctcagtccTACTTTAGTATATAGACCGTGCGATCGGTCTATA"
	},
	{
		"collection": "parts",
		"type": "ribozyme",
		"name": "BydvJ",
		"dnasequence": "agGGTGTCTCAAGGTGCGTACCTTGACTGATGAGTCCGAAAGGACGAAACACCcctctacaaataattttgtttaa"
	},
	{
		"collection": "parts",
		"type": "rbs",
		"name": "A1",
		"dnasequence": "AATGTTCCCTAATAATCAGCAAAGAGGTTACTAG"
	},
	{
		"collection": "parts",
		"type": "cds",
		"name": "AmtR",
		"dnasequence": "ATGGCAGGCGCAGTTGGTCGTCCGCGTCGTAGTGCACCGCGTCGTGCAGGTAAAAATCCGCGTGAAGAAATTCTGGATGCAAGCGCAGAACTGTTTACCCGTCAGGGTTTTGCAACCACCAGTACCCATCAGATTGCAGATGCAGTTGGTATTCGTCAGGCAAGCCTGTATTATCATTTTCCGAGCAAAACCGAAATCTTTCTGACCCTGCTGAAAAGCACCGTTGAACCGAGCACCGTTCTGGCAGAAGATCTGAGCACCCTGGATGCAGGTCCGGAAATGCGTCTGTGGGCAATTGTTGCAAGCGAAGTTCGTCTGCTGCTGAGCACCAAATGGAATGTTGGTCGTCTGTATCAGCTGCCGATTGTTGGTAGCGAAGAATTTGCAGAATATCATAGCCAGCGTGAAGCACTGACCAATGTTTTTCGTGATCTGGCAACCGAAATTGTTGGTGATGATCCGCGTGCAGAACTGCCGTTTCATATTACCATGAGCGTTATTGAAATGCGTCGCAATGATGGTAAAATTCCGAGTCCGCTGAGCGCAGATAGCCTGCCGGAAACCGCAATTATGCTGGCAGATGCAAGCCTGGCAGTTCTGGGTGCACCGCTGCCTGCAGATCGTGTTGAAAAAACCCTGGAACTGATTAAACAGGCAGATGCAAAATAA"
	},
	{
		"collection": "parts",
		"type": "terminator",
		"name": "DT65",
		"dnasequence": "TGCTCGTACCAGGCCCCTGCAATTTCAACAGGGGCCTTTTTTTATCCAATTCCATCGGGTCCGAATTTTCGGACCTTTTCTCCGC"
	},
	{
		"collection": "parts",
		"type": "promoter",
		"name": "pAmtR",
		"dnasequence": "CTTGTCCAACCAAATgattcgttaccctttgacagTTTCTATCGATCTATAGATAATgctagc"
	},
	{
		"collection": "parts",
		"type": "ribozyme",
		"name": "SarJ",
		"dnasequence": "AGACTGTCGCCGGATGTGTATCCGACCTGACGATGGCCCAAAAGGGCCGAAACAGTCCTCTACAAATAATTTTGTTTAA"
	},
	{
		"collection": "parts",
		"type": "rbs",
		"name": "B3",
		"dnasequence": "CCAAACGAGGCCGGGAGG"
	},
	{
		"collection": "parts",
		"type": "cds",
		"name": "BM3R1",
		"dnasequence": "ATGGAAAGCACCCCGACCAAACAGAAAGCAATTTTTAGCGCAAGCCTGCTGCTGTTTGCAGAACGTGGTTTTGATGCAACCACCATGCCGATGATTGCAGAAAATGCAAAAGTTGGTGCAGGCACCATTTATCGCTATTTCAAAAACAAAGAAAGCCTGGTGAACGAACTGTTTCAGCAGCATGTTAATGAATTTCTGCAGTGTATTGAAAGCGGTCTGGCAAATGAACGTGATGGTTATCGTGATGGCTTTCATCACATTTTTGAAGGTATGGTGACCTTTACCAAAAATCATCCGCGTGCACTGGGTTTTATCAAAACCCATAGCCAGGGCACCTTTCTGACCGAAGAAAGCCGTCTGGCATATCAGAAACTGGTTGAATTTGTGTGCACCTTTTTTCGTGAAGGTCAGAAACAGGGTGTGATTCGTAATCTGCCGGAAAATGCACTGATTGCAATTCTGTTTGGCAGCTTTATGGAAGTGTATGAAATGATCGAGAACGATTATCTGAGCCTGACCGATGAACTGCTGACCGGTGTTGAAGAAAGCCTGTGGGCAGCACTGAGCCGTCAGAGCTAA"
	},
	{
		"collection": "parts",
		"type": "terminator",
		"name": "DT83",
		"dnasequence": "AGCGTCAAAAGGCCGGATTTTCCGGCCTTTTTTATTAGGCAGCATGCTGCCAGGTGATCCCCCTGGCCACCTCTTTT"
	},
	{
		"collection": "parts",
		"type": "promoter",
		"name": "pBM3R1",
		"dnasequence": "AATCCGCGTGATAGGTCTGATTCGTTACCAATTGACGGAATGAACGTTCATTCCGATAATGCTAGC"
	},
	{
		"collection": "parts",
		"type": "ribozyme",
		"name": "RiboJ54",
		"dnasequence": "AGGGGTCAGTTGATGTGCTTTCAACTCTGATGAGTCAGTGATGACGAAACCCCCTCTACAAATAATTTTGTTTAA"
	},
	{
		"collection": "parts",
		"type": "rbs",
		"name": "F2",
		"dnasequence": "TACGCTATGGACTATGTTTCAAACAGGAGCTAATAG"
	},
	{
		"collection": "parts",
		"type": "cds",
		"name": "AmeRs",
		"dnasequence": "ATGAACAAAACCATTGATCAGGTGCGTAAAGGTGATCGTAAAAGCGATCTGCCGGTTCGTCGTCGTCCGCGTCATAGTGCCGAAGAAACCCGTCGTGATATTCTGGCAAAAGCCGAAGAACTGTTTAGTGAACGTGGTTTTAATGCAGTTGCCATTGCAGATATTGCAAGCGCACTGAATATGAGTCCGGCAAATGTGTTTAAACATTTTAGCAGCAAAAACGCACTGGTTGATGCAATTGGTTTTGGTCAGATTGGTGTTTTTGAACGTCAGATTTGTCCGCTGGATAAAAGCCATGCACCGCTGGATCGTCTGCGTCATCTGGCACGTAATCTGATGGAACAGCATCATCAGGATCATTTCAAACACATACGGGTTTTTATTCAGATCCTGATGACCGCCAAACAGGATATGAAATGTGGCGATTATTACAAAAGCGTGATTGCAAAACTGCTGGCCGAAATTATTCGTGATGGTGTTGAAGCAGGTCTGTATATTGCAACCGATATTCCGGTTCTGGCAGAAACCGTTCTGCATGCACTGACCAGCGTTATTCATCCGGTTCTGATTGCACAAGAAGATATTGGTAATCTGGCAACCCGTTGTGATCAGCTGGTTGATCTGATTGATGCAGGTCTGCGTAATCCGCTGGCAAAATAA"
	},
	{
		"collection": "parts",
		"type": "terminator",
		"name": "DT60",
		"dnasequence": "ACATTTAATAAAAAAAGGGCGGTCGCAAGATCGCCCTTTTTTACGTATGACACAGTGAAAAATGGCGCCCATCGGCGCCATTTTTTTATG"
	},
	{
		"collection": "parts",
		"type": "promoter",
		"name": "pAmeR",
		"dnasequence": "TCGTCACTAGAGGGCGATAGTGACAAACTTGACAACTCATCACTtcctacgtaggctgctagc"
	},
	{
		"collection": "parts",
		"type": "ribozyme",
		"name": "RiboJ57",
		"dnasequence": "AGAAGTCAATTAATGTGCTTTTAATTCTGATGAGTCGGTGACGACGAAACTTCCTCTACAAATAATTTTGTTTAA"
	},
	{
		"collection": "parts",
		"type": "rbs",
		"name": "E1",
		"dnasequence": "CCTTCCGAGGAGGAGCACA"
	},
	{
		"collection": "parts",
		"type": "cds",
		"name": "BetI",
		"dnasequence": "TGCCGAAACTGGGTATGCAGAGCATTCGTCGTCGTCAGCTGATTGATGCAACCCTGGAAGCAATTAATGAAGTTGGTATGCATGATGCAACCATTGCACAGATTGCACGTCGTGCCGGTGTTAGCACCGGTATTATTAGCCATTATTTCCGCGATAAAAACGGTCTGCTGGAAGCAACCATGCGTGATATTACCAGCCAGCTGCGTGATGCAGTTCTGAATCGTCTGCATGCACTGCCGCAGGGTAGCGCAGAACAGCGTCTGCAGGCAATTGTTGGTGGTAATTTTGATGAAACCCAGGTTAGCAGCGCAGCAATGAAAGCATGGCTGGCATTTTGGGCAAGCAGCATGCATCAGCCGATGCTGTATCGTCTGCAGCAGGTTAGCAGTCGTCGTCTGCTGAGCAATCTGGTTAGCGAATTTCGTCGTGAACTGCCTCGTGAACAGGCACAAGAGGCAGGTTATGGTCTGGCAGCACTGATTGATGGTCTGTGGCTGCGTGCAGCACTGAGCGGTAAACCGCTGGATAAAACCCGTGCAAATAGCCTGACCCGTCATTTTATCACCCAGCATCTGCCGACCGATTAA"
	},
	{
		"collection": "parts",
		"type": "terminator",
		"name": "DT86",
		"dnasequence": "TAATCATTCTTAGCGTGACCGGGAAGTCGGTCACGCTACCTCTTCTGAAGAAACAGCAAACAATCCAAAACGCCGCGTTCAGCGGCGTTTTTTCTGCTTTTCT"
	},
	{
		"collection": "parts",
		"type": "promoter",
		"name": "pBetI",
		"dnasequence": "AGCGCGGGTGAGAGGgattcgttaccaatagacaATTgATTGGACGTTCAATATAAtgctagc"
	},
	{
		"collection": "parts",
		"type": "ribozyme",
		"name": "RiboJ53",
		"dnasequence": "AGCGGTCAACGCATGTGCTTTGCGTTCTGATGAGACAGTGATGTCGAAACCGCCTCTACAAATAATTTTGTTTAA"
	},
	{
		"collection": "parts",
		"type": "rbs",
		"name": "P1",
		"dnasequence": "CTATGGACTATGTTTGAAAGGGAGAAATACTAG"
	},
	{
		"collection": "parts",
		"type": "terminator",
		"name": "DT5",
		"dnasequence": "TCCGGCAATTAAAAAAGCGGCTAACCACGCCGCTTTTTTTACGTCTGCACTCGGTACCAAATTCCAGAAAAGAGGCCTCCCGAAAGGGGGGCCTTTTTTCGTTTTGGTCC"
	},
	{
		"collection": "parts",
		"type": "ribozyme",
		"name": "RiboJ60",
		"dnasequence": "AGTCGTCAAGTGCTGTGCTTGCACTTCTGATGAGGCAGTGATGCCGAAACGACCTCTACAAATAATTTTGTTTAA"
	},
	{
		"collection": "parts",
		"type": "rbs",
		"name": "Q1",
		"dnasequence": "GTAAGCCATGCCATTGGCTTTTGATAGAGGATAACTACTAG"
	},
	{
		"collection": "parts",
		"type": "terminator",
		"name": "R1",
		"dnasequence": "TCTTTAAAAAGAAACCTCCGCATTGCGGAGGTTTCGCCTTTTGATACTCTGTCTGAAGTAATTCTTGCCGCAGTGAAAAATGGCGCCCATCGGCGCCATTTTTTTATGCTTCCATTAGAAAGCAAAAAGCCTGCTAGAAAGCAGGCTTTTTTGAATTTGGCTCCTCTGAC"
	},
	{
		"collection": "parts",
		"type": "ribozyme",
		"name": "BydvJ",
		"dnasequence": "agGGTGTCTCAAGGTGCGTACCTTGACTGATGAGTCCGAAAGGACGAAACACCcctctacaaataattttgtttaa"
	},
	{
		"collection": "parts",
		"type": "rbs",
		"name": "A1",
		"dnasequence": "AATGTTCCCTAATAATCAGCAAAGAGGTTACTAG"
	},
	{
		"collection": "parts",
		"type": "terminator",
		"name": "DT65",
		"dnasequence": "TGCTCGTACCAGGCCCCTGCAATTTCAACAGGGGCCTTTTTTTATCCAATTCCATCGGGTCCGAATTTTCGGACCTTTTCTCCGC"
	},
	{
		"collection": "parts",
		"type": "ribozyme",
		"name": "SarJ",
		"dnasequence": "AGACTGTCGCCGGATGTGTATCCGACCTGACGATGGCCCAAAAGGGCCGAAACAGTCCTCTACAAATAATTTTGTTTAA"
	},
	{
		"collection": "parts",
		"type": "rbs",
		"name": "B3",
		"dnasequence": "CCAAACGAGGCCGGGAGG"
	},
	{
		"collection": "parts",
		"type": "terminator",
		"name": "DT83",
		"dnasequence": "AGCGTCAAAAGGCCGGATTTTCCGGCCTTTTTTATTAGGCAGCATGCTGCCAGGTGATCCCCCTGGCCACCTCTTTT"
	},
	{
		"collection": "parts",
		"type": "ribozyme",
		"name": "RiboJ54",
		"dnasequence": "AGGGGTCAGTTGATGTGCTTTCAACTCTGATGAGTCAGTGATGACGAAACCCCCTCTACAAATAATTTTGTTTAA"
	},
	{
		"collection": "parts",
		"type": "rbs",
		"name": "F2",
		"dnasequence": "TACGCTATGGACTATGTTTCAAACAGGAGCTAATAG"
	},
	{
		"collection": "parts",
		"type": "terminator",
		"name": "DT60",
		"dnasequence": "ACATTTAATAAAAAAAGGGCGGTCGCAAGATCGCCCTTTTTTACGTATGACACAGTGAAAAATGGCGCCCATCGGCGCCATTTTTTTATG"
	},
	{
		"collection": "parts",
		"type": "ribozyme",
		"name": "RiboJ57",
		"dnasequence": "AGAAGTCAATTAATGTGCTTTTAATTCTGATGAGTCGGTGACGACGAAACTTCCTCTACAAATAATTTTGTTTAA"
	},
	{
		"collection": "parts",
		"type": "rbs",
		"name": "E1",
		"dnasequence": "CCTTCCGAGGAGGAGCACA"
	},
	{
		"collection": "parts",
		"type": "terminator",
		"name": "DT86",
		"dnasequence": "TAATCATTCTTAGCGTGACCGGGAAGTCGGTCACGCTACCTCTTCTGAAGAAACAGCAAACAATCCAAAACGCCGCGTTCAGCGGCGTTTTTTCTGCTTTTCT"
	},
	{
		"collection": "parts",
		"type": "scar",
		"name": "F_scar",
		"dnasequence": "CGCT"
	},
	{
		"collection": "parts",
		"type": "scar",
		"name": "E_scar",
		"dnasequence": "GCTT"
	},
	{
		"collection": "parts",
		"type": "scar",
		"name": "D_scar",
		"dnasequence": "AGGT"
	},
	{
		"collection": "parts",
		"type": "scar",
		"name": "C_scar",
		"dnasequence": "AATG"
	},
	{
		"collection": "parts",
		"type": "scar",
		"name": "B_scar",
		"dnasequence": "TACG"
	},
	{
		"collection": "parts",
		"type": "scar",
		"name": "A_scar",
		"dnasequence": "GGAG"
	},
	{
		"collection": "parts",
		"type": "scar",
		"name": "Y_scar",
		"dnasequence": "ATTG"
	},
	{
		"collection": "parts",
		"type": "scar",
		"name": "X_scar",
		"dnasequence": "TGTC"
	},
	{
		"collection": "parts",
		"type": "scar",
		"name": "V_scar",
		"dnasequence": "TCTG"
	},
	{
		"collection": "parts",
		"type": "scar",
		"name": "U_scar",
		"dnasequence": "GGGC"
	},
	{
		"collection": "parts",
		"type": "scar",
		"name": "R_scar",
		"dnasequence": "GTAA"
	},
	{
		"collection": "parts",
		"type": "scar",
		"name": "Q_scar",
		"dnasequence": "GAGT"
	},
	{
		"collection": "parts",
		"type": "scar",
		"name": "P_scar",
		"dnasequence": "CCTA"
	},
	{
		"collection": "parts",
		"type": "scar",
		"name": "O_scar",
		"dnasequence": "ATGC"
	},
	{
		"collection": "parts",
		"type": "scar",
		"name": "G_scar",
		"dnasequence": "ATAG"
	},
	{
		"collection": "functions",
		"name": "P1_PhlF_toxicity",
		"variables": [
			{
				"name": "x",
				"map": "#//model/functions/input_composition"
			}
		],
		"table": {
			"x": [
				0.003470869,
				0.003619792,
				0.006167181,
				0.010964592,
				0.020500597,
				0.058266866,
				0.084445484,
				0.156232759,
				0.22181028,
				0.552101855,
				0.633290345,
				0.663358821
			],
			"output": [
				1.0,
				1.019398932,
				0.949246469,
				0.982507698,
				1.082857896,
				0.975264426,
				1.006678438,
				0.94667166,
				0.991173936,
				0.959621854,
				0.96842658,
				0.962932203
			]
		}
	},
	{
		"collection": "functions",
		"name": "Q1_QacR_toxicity",
		"variables": [
			{
				"name": "x",
				"map": "#//model/functions/input_composition"
			}
		],
		"table": {
			"x": [
				0.003470869,
				0.003619792,
				0.006167181,
				0.010964592,
				0.020500597,
				0.058266866,
				0.084445484,
				0.156232759,
				0.22181028,
				0.552101855,
				0.633290345,
				0.663358821
			],
			"output": [
				1.0,
				1.042171717,
				0.936520612,
				1.073061698,
				0.937871963,
				1.002600328,
				0.932998908,
				1.133838384,
				1.040574666,
				1.146812722,
				1.000675676,
				1.008606334
			]
		}
	},
	{
		"collection": "functions",
		"name": "A1_AmtR_toxicity",
		"variables": [
			{
				"name": "x",
				"map": "#//model/functions/input_composition"
			}
		],
		"table": {
			"x": [
				0.003470869,
				0.003619792,
				0.006167181,
				0.010964592,
				0.020500597,
				0.058266866,
				0.084445484,
				0.156232759,
				0.22181028,
				0.552101855,
				0.633290345,
				0.663358821
			],
			"output": [
				1.0,
				1.007883715,
				0.896680217,
				0.9927322,
				0.951010101,
				1.000203252,
				0.976675289,
				0.987681695,
				1.062983493,
				1.051823109,
				0.876779995,
				0.981405519
			]
		}
	},
	{
		"collection": "functions",
		"name": "B3_BM3R1_toxicity",
		"variables": [
			{
				"name": "x",
				"map": "#//model/functions/input_composition"
			}
		],
		"table": {
			"x": [
				0.003470869,
				0.003619792,
				0.006167181,
				0.010964592,
				0.020500597,
				0.058266866,
				0.084445484,
				0.156232759,
				0.22181028,
				0.552101855,
				0.633290345,
				0.663358821
			],
			"output": [
				1.0,
				0.996587444,
				1.123756741,
				1.188783148,
				1.174365111,
				1.082883519,
				1.122909926,
				1.140423185,
				1.148016,
				1.067566074,
				1.105581963,
				1.082777889
			]
		}
	},
	{
		"collection": "functions",
		"name": "F2_AmeRs_toxicity",
		"variables": [
			{
				"name": "x",
				"map": "#//model/functions/input_composition"
			}
		],
		"table": {
			"x": [
				0.003470869,
				0.003619792,
				0.006167181,
				0.010964592,
				0.020500597,
				0.058266866,
				0.084445484,
				0.156232759,
				0.22181028,
				0.552101855,
				0.633290345,
				0.663358821
			],
			"output": [
				1.0,
				1.030555556,
				1.126587302,
				1.037698413,
				1.072222222,
				1.031746032,
				1.107936508,
				1.037698413,
				1.161111111,
				1.048809524,
				1.137698413,
				1.121031746
			]
		}
	},
	{
		"collection": "functions",
		"name": "E1_BetI_toxicity",
		"variables": [
			{
				"name": "x",
				"map": "#//model/functions/input_composition"
			}
		],
		"table": {
			"x": [
				0.003470869,
				0.003619792,
				0.006167181,
				0.010964592,
				0.020500597,
				0.058266866,
				0.084445484,
				0.156232759,
				0.22181028,
				0.552101855,
				0.633290345,
				0.663358821
			],
			"output": [
				1.0,
				0.917743288,
				0.92817124,
				0.96300096,
				1.081047136,
				0.98879782,
				1.046253284,
				1.084288131,
				1.080995191,
				0.97042909,
				0.99125593,
				1.124954857
			]
		}
	},
	{
		"collection": "functions",
		"name": "P1_PhlF_cytometry",
		"variables": [
			{
				"name": "x",
				"map": "#//model/functions/input_composition"
			},
			{
				"name": "bin"
			}
		],
		"table": [
			{
				"x": 0.02197060077,
				"bin": [
					0.001,
					0.0010568175092136585,
					0.001116863247780561,
					0.0011803206356517297,
					0.0012473835142429433,
					0.0013182567385564075,
					0.0013931568029453036,
					0.0014723125024327193,
					0.001555965631605075,
					0.0016443717232149323,
					0.0017378008287493763,
					0.0018365383433483473,
					0.0019408858775927793,
					0.0020511621788255646,
					0.002167704104819694,
					0.0022908676527677724,
					0.0024210290467361778,
					0.0025585858869056452,
					0.0027039583641088436,
					0.0028575905433749467,
					0.003019951720402016,
					0.0031915378551007614,
					0.003372873086588689,
					0.0035645113342624426,
					0.003767037989839089,
					0.003981071705534973,
					0.004207266283844442,
					0.004446312674691089,
					0.004698941086052156,
					0.004965923214503363,
					0.005248074602497723,
					0.005546257129579105,
					0.005861381645140285,
					0.006194410750767812,
					0.006546361740672747,
					0.006918309709189363,
					0.007311390834834172,
					0.007726805850957022,
					0.008165823713585922,
					0.008629785477669702,
					0.009120108393559097,
					0.009638290236239706,
					0.010185913880541169,
					0.010764652136298349,
					0.01137627285823431,
					0.012022644346174132,
					0.012705741052085419,
					0.013427649611378642,
					0.014190575216890926,
					0.014996848355023733,
					0.015848931924611134,
					0.016749428760264373,
					0.01770108958317421,
					0.018706821403658005,
					0.01976969640111861,
					0.020892961308540396,
					0.022080047330189003,
					0.023334580622810033,
					0.0246603933723434,
					0.02606153549998895,
					0.02754228703338166,
					0.029107171180666053,
					0.03076096814740708,
					0.032508729738543435,
					0.034355794789987466,
					0.03630780547701014,
					0.03837072454922788,
					0.040550853544838394,
					0.042854852039743964,
					0.04528975799036209,
					0.047863009232263824,
					0.0505824662003114,
					0.053456435939697164,
					0.05649369748123025,
					0.059703528658383694,
					0.06309573444801933,
					0.06668067692136222,
					0.07046930689671471,
					0.07447319739059892,
					0.07870457896950989,
					0.08317637711026708,
					0.08790225168308842,
					0.09289663867799362,
					0.09817479430199844,
					0.10375284158180126,
					0.1096478196143185,
					0.11587773561551262,
					0.1224616199265049,
					0.12941958414499863,
					0.13677288255958495,
					0.1445439770745928,
					0.15275660582380732,
					0.1614358556826487,
					0.17060823890031243,
					0.180301774085957,
					0.19054607179632482,
					0.20137242498623895,
					0.21281390459827113,
					0.22490546058357805,
					0.23768402866248758,
					0.25118864315095796,
					0.2654605561975539,
					0.2805433637951713,
					0.2964831389524342,
					0.31332857243155854,
					0.3311311214825911,
					0.3499451670283573,
					0.3698281797802663,
					0.3908408957924021,
					0.41304750199016144,
					0.4365158322401661,
					0.46131757456037953,
					0.4875284901033865,
					0.5152286445817567,
					0.5445026528424215,
					0.5754399373371573,
					0.6081350012787182,
					0.64268771731702,
					0.6792036326171843,
					0.7177942912713615,
					0.7585775750291835,
					0.801678063387679,
					0.8472274141405963,
					0.8953647655495938,
					0.946237161365793,
					1.0,
					1.0568175092136585,
					1.1168632477805611,
					1.1803206356517297,
					1.2473835142429432,
					1.3182567385564075,
					1.3931568029453036,
					1.4723125024327193,
					1.555965631605075,
					1.6443717232149324,
					1.7378008287493762,
					1.8365383433483473,
					1.9408858775927793,
					2.051162178825567,
					2.167704104819694,
					2.2908676527677723,
					2.4210290467361775,
					2.5585858869056453,
					2.703958364108843,
					2.8575905433749464,
					3.019951720402016,
					3.1915378551007616,
					3.372873086588689,
					3.5645113342624426,
					3.767037989839089,
					3.981071705534973,
					4.207266283844442,
					4.446312674691089,
					4.698941086052156,
					4.965923214503363,
					5.248074602497728,
					5.54625712957911,
					5.86138164514029,
					6.194410750767818,
					6.5463617406727534,
					6.918309709189363,
					7.311390834834173,
					7.726805850957021,
					8.165823713585922,
					8.629785477669701,
					9.120108393559097,
					9.638290236239705,
					10.18591388054117,
					10.76465213629835,
					11.37627285823431,
					12.02264434617413,
					12.705741052085418,
					13.427649611378643,
					14.190575216890926,
					14.99684835502374,
					15.848931924611142,
					16.749428760264383,
					17.70108958317422,
					18.706821403658015,
					19.76969640111862,
					20.892961308540407,
					22.080047330189014,
					23.334580622810044,
					24.66039337234341,
					26.061535499988977,
					27.54228703338169,
					29.107171180666082,
					30.760968147407112,
					32.50872973854347,
					34.3557947899875,
					36.30780547701018,
					38.37072454922792,
					40.55085354483843,
					42.85485203974392,
					45.28975799036204,
					47.863009232263806,
					50.58246620031137,
					53.45643593969714,
					56.49369748123023,
					59.70352865838366,
					63.0957344480193,
					66.68067692136219,
					70.46930689671467,
					74.47319739059888,
					78.70457896950985,
					83.17637711026708,
					87.90225168308842,
					92.89663867799364,
					98.17479430199843,
					103.75284158180126,
					109.64781961431851,
					115.87773561551262,
					122.4616199265049,
					129.41958414499862,
					136.77288255958496,
					144.5439770745928,
					152.75660582380732,
					161.4358556826487,
					170.60823890031244,
					180.301774085957,
					190.54607179632484,
					201.37242498623894,
					212.81390459827134,
					224.90546058357828,
					237.68402866248783,
					251.18864315095823,
					265.4605561975542,
					280.5433637951716,
					296.48313895243456,
					313.3285724315589,
					331.1311214825914,
					349.9451670283577,
					369.8281797802666,
					390.8408957924025,
					413.0475019901619,
					436.51583224016565,
					461.31757456037906,
					487.528490103386,
					515.2286445817562,
					544.5026528424208,
					575.4399373371566,
					608.1350012787176,
					642.6877173170194,
					679.2036326171843,
					717.7942912713615,
					758.5775750291835,
					801.678063387679,
					847.2274141405964,
					895.3647655495937,
					946.237161365793
				],
				"output": [
					0.0,
					0.0,
					0.0,
					0.0,
					0.0,
					0.0,
					0.0,
					0.0,
					0.0,
					0.0,
					0.0,
					0.0,
					0.0,
					0.00016041432729106033,
					0.0,
					0.0,
					0.0,
					0.0,
					0.0,
					0.0,
					0.0,
					0.0,
					0.0,
					0.0,
					0.0,
					0.0,
					6.874899741045443e-05,
					0.0,
					0.0,
					0.0,
					0.0,
					0.0,
					0.0,
					9.16653298806059e-05,
					0.0,
					0.0,
					0.0,
					0.0,
					0.0,
					0.00013749799482090885,
					0.0,
					0.0,
					0.0,
					9.16653298806059e-05,
					0.0,
					0.0,
					2.2916332470151475e-05,
					0.0,
					0.0,
					0.00011458166235075739,
					0.0,
					0.00011458166235075739,
					0.0,
					0.00013749799482090885,
					0.0,
					6.874899741045443e-05,
					0.0,
					0.00016041432729106033,
					6.874899741045443e-05,
					0.0,
					2.2916332470151475e-05,
					6.874899741045443e-05,
					0.00016041432729106033,
					0.0,
					0.00016041432729106033,
					9.16653298806059e-05,
					6.874899741045443e-05,
					0.00011458166235075739,
					4.583266494030295e-05,
					0.00025207965717166626,
					6.874899741045443e-05,
					9.16653298806059e-05,
					4.583266494030295e-05,
					0.00016041432729106033,
					0.00020624699223136328,
					0.00013749799482090885,
					0.0002749959896418177,
					9.16653298806059e-05,
					0.0001833306597612118,
					0.00013749799482090885,
					0.00011458166235075739,
					0.0001833306597612118,
					0.00020624699223136328,
					0.00025207965717166626,
					2.2916332470151475e-05,
					0.00011458166235075739,
					0.0002749959896418177,
					0.00013749799482090885,
					0.00016041432729106033,
					9.16653298806059e-05,
					0.0001833306597612118,
					0.00020624699223136328,
					0.00011458166235075739,
					0.00011458166235075739,
					0.00016041432729106033,
					2.2916332470151475e-05,
					0.00011458166235075739,
					4.583266494030295e-05,
					4.583266494030295e-05,
					0.0,
					9.16653298806059e-05,
					4.583266494030295e-05,
					4.583266494030295e-05,
					0.0,
					0.0,
					0.0,
					0.0,
					0.0,
					0.0,
					0.0,
					0.0,
					0.0,
					2.2916332470151475e-05,
					0.0,
					2.2916332470151475e-05,
					0.0,
					0.0,
					0.0,
					0.0,
					0.0,
					0.0,
					0.0,
					2.2916332470151475e-05,
					0.0,
					0.0,
					0.0,
					0.0,
					0.0,
					0.0,
					0.0,
					0.0,
					2.2916332470151475e-05,
					0.0,
					0.0,
					4.583266494030295e-05,
					2.2916332470151475e-05,
					9.16653298806059e-05,
					4.583266494030295e-05,
					0.00013749799482090885,
					0.00025207965717166626,
					0.0006187409766940899,
					0.001145816623507574,
					0.0024749639067763595,
					0.004743680821321356,
					0.008616541008776955,
					0.013589385154799826,
					0.02078511355042739,
					0.028003758278525106,
					0.04001191649288448,
					0.052570066686527486,
					0.061644934344707476,
					0.06911565872997685,
					0.0754176501592685,
					0.07780094873616426,
					0.07566972981644017,
					0.07310310057978321,
					0.0691844077273873,
					0.06246992231363293,
					0.05761165982996081,
					0.04865137383413159,
					0.03799527923551115,
					0.03075371817494328,
					0.021312189197240875,
					0.014826867108188006,
					0.009670692302403923,
					0.007333226390448473,
					0.004995760478493022,
					0.005224923803194537,
					0.004102023512157114,
					0.0035749478653436303,
					0.0032082865458212067,
					0.002062469922313633,
					0.0017874739326718151,
					0.0010999839585672708,
					0.00043541031693287806,
					0.000527075646813484,
					0.00013749799482090885,
					0.00020624699223136328,
					0.00011458166235075739,
					6.874899741045443e-05,
					0.00013749799482090885,
					0.0,
					0.0,
					0.0,
					2.2916332470151475e-05,
					4.583266494030295e-05,
					0.0,
					0.0,
					0.0,
					0.0,
					0.0,
					2.2916332470151475e-05,
					0.0,
					2.2916332470151475e-05,
					0.0,
					0.0,
					0.0,
					0.0,
					0.0,
					0.0,
					0.0,
					0.0,
					2.2916332470151475e-05,
					0.0,
					0.0,
					0.0,
					0.0,
					0.0,
					0.0,
					0.0,
					0.0,
					0.0,
					0.0,
					0.0,
					0.0,
					0.0,
					0.0,
					0.0,
					0.0,
					0.0,
					0.0,
					0.0,
					0.0,
					0.0,
					0.0,
					0.0,
					0.0,
					0.0,
					0.0,
					0.0,
					0.0,
					0.0,
					0.0,
					0.0,
					0.0,
					0.0,
					0.0,
					0.0,
					0.0,
					0.0,
					0.0,
					0.0,
					0.0,
					0.0,
					0.0,
					0.0,
					0.0,
					0.0,
					0.0,
					0.0
				]
			},
			{
				"x": 0.02291328336,
				"bin": [
					0.001,
					0.0010568175092136585,
					0.001116863247780561,
					0.0011803206356517297,
					0.0012473835142429433,
					0.0013182567385564075,
					0.0013931568029453036,
					0.0014723125024327193,
					0.001555965631605075,
					0.0016443717232149323,
					0.0017378008287493763,
					0.0018365383433483473,
					0.0019408858775927793,
					0.0020511621788255646,
					0.002167704104819694,
					0.0022908676527677724,
					0.0024210290467361778,
					0.0025585858869056452,
					0.0027039583641088436,
					0.0028575905433749467,
					0.003019951720402016,
					0.0031915378551007614,
					0.003372873086588689,
					0.0035645113342624426,
					0.003767037989839089,
					0.003981071705534973,
					0.004207266283844442,
					0.004446312674691089,
					0.004698941086052156,
					0.004965923214503363,
					0.005248074602497723,
					0.005546257129579105,
					0.005861381645140285,
					0.006194410750767812,
					0.006546361740672747,
					0.006918309709189363,
					0.007311390834834172,
					0.007726805850957022,
					0.008165823713585922,
					0.008629785477669702,
					0.009120108393559097,
					0.009638290236239706,
					0.010185913880541169,
					0.010764652136298349,
					0.01137627285823431,
					0.012022644346174132,
					0.012705741052085419,
					0.013427649611378642,
					0.014190575216890926,
					0.014996848355023733,
					0.015848931924611134,
					0.016749428760264373,
					0.01770108958317421,
					0.018706821403658005,
					0.01976969640111861,
					0.020892961308540396,
					0.022080047330189003,
					0.023334580622810033,
					0.0246603933723434,
					0.02606153549998895,
					0.02754228703338166,
					0.029107171180666053,
					0.03076096814740708,
					0.032508729738543435,
					0.034355794789987466,
					0.03630780547701014,
					0.03837072454922788,
					0.040550853544838394,
					0.042854852039743964,
					0.04528975799036209,
					0.047863009232263824,
					0.0505824662003114,
					0.053456435939697164,
					0.05649369748123025,
					0.059703528658383694,
					0.06309573444801933,
					0.06668067692136222,
					0.07046930689671471,
					0.07447319739059892,
					0.07870457896950989,
					0.08317637711026708,
					0.08790225168308842,
					0.09289663867799362,
					0.09817479430199844,
					0.10375284158180126,
					0.1096478196143185,
					0.11587773561551262,
					0.1224616199265049,
					0.12941958414499863,
					0.13677288255958495,
					0.1445439770745928,
					0.15275660582380732,
					0.1614358556826487,
					0.17060823890031243,
					0.180301774085957,
					0.19054607179632482,
					0.20137242498623895,
					0.21281390459827113,
					0.22490546058357805,
					0.23768402866248758,
					0.25118864315095796,
					0.2654605561975539,
					0.2805433637951713,
					0.2964831389524342,
					0.31332857243155854,
					0.3311311214825911,
					0.3499451670283573,
					0.3698281797802663,
					0.3908408957924021,
					0.41304750199016144,
					0.4365158322401661,
					0.46131757456037953,
					0.4875284901033865,
					0.5152286445817567,
					0.5445026528424215,
					0.5754399373371573,
					0.6081350012787182,
					0.64268771731702,
					0.6792036326171843,
					0.7177942912713615,
					0.7585775750291835,
					0.801678063387679,
					0.8472274141405963,
					0.8953647655495938,
					0.946237161365793,
					1.0,
					1.0568175092136585,
					1.1168632477805611,
					1.1803206356517297,
					1.2473835142429432,
					1.3182567385564075,
					1.3931568029453036,
					1.4723125024327193,
					1.555965631605075,
					1.6443717232149324,
					1.7378008287493762,
					1.8365383433483473,
					1.9408858775927793,
					2.051162178825567,
					2.167704104819694,
					2.2908676527677723,
					2.4210290467361775,
					2.5585858869056453,
					2.703958364108843,
					2.8575905433749464,
					3.019951720402016,
					3.1915378551007616,
					3.372873086588689,
					3.5645113342624426,
					3.767037989839089,
					3.981071705534973,
					4.207266283844442,
					4.446312674691089,
					4.698941086052156,
					4.965923214503363,
					5.248074602497728,
					5.54625712957911,
					5.86138164514029,
					6.194410750767818,
					6.5463617406727534,
					6.918309709189363,
					7.311390834834173,
					7.726805850957021,
					8.165823713585922,
					8.629785477669701,
					9.120108393559097,
					9.638290236239705,
					10.18591388054117,
					10.76465213629835,
					11.37627285823431,
					12.02264434617413,
					12.705741052085418,
					13.427649611378643,
					14.190575216890926,
					14.99684835502374,
					15.848931924611142,
					16.749428760264383,
					17.70108958317422,
					18.706821403658015,
					19.76969640111862,
					20.892961308540407,
					22.080047330189014,
					23.334580622810044,
					24.66039337234341,
					26.061535499988977,
					27.54228703338169,
					29.107171180666082,
					30.760968147407112,
					32.50872973854347,
					34.3557947899875,
					36.30780547701018,
					38.37072454922792,
					40.55085354483843,
					42.85485203974392,
					45.28975799036204,
					47.863009232263806,
					50.58246620031137,
					53.45643593969714,
					56.49369748123023,
					59.70352865838366,
					63.0957344480193,
					66.68067692136219,
					70.46930689671467,
					74.47319739059888,
					78.70457896950985,
					83.17637711026708,
					87.90225168308842,
					92.89663867799364,
					98.17479430199843,
					103.75284158180126,
					109.64781961431851,
					115.87773561551262,
					122.4616199265049,
					129.41958414499862,
					136.77288255958496,
					144.5439770745928,
					152.75660582380732,
					161.4358556826487,
					170.60823890031244,
					180.301774085957,
					190.54607179632484,
					201.37242498623894,
					212.81390459827134,
					224.90546058357828,
					237.68402866248783,
					251.18864315095823,
					265.4605561975542,
					280.5433637951716,
					296.48313895243456,
					313.3285724315589,
					331.1311214825914,
					349.9451670283577,
					369.8281797802666,
					390.8408957924025,
					413.0475019901619,
					436.51583224016565,
					461.31757456037906,
					487.528490103386,
					515.2286445817562,
					544.5026528424208,
					575.4399373371566,
					608.1350012787176,
					642.6877173170194,
					679.2036326171843,
					717.7942912713615,
					758.5775750291835,
					801.678063387679,
					847.2274141405964,
					895.3647655495937,
					946.237161365793
				],
				"output": [
					0.0,
					0.0,
					0.0,
					0.0,
					0.0,
					0.0,
					0.0,
					0.0,
					0.0,
					0.0,
					0.0,
					0.0,
					0.0,
					2.337049241627521e-05,
					0.0,
					0.0,
					0.0,
					0.0,
					0.0,
					0.0,
					0.0,
					0.0,
					0.0,
					0.0,
					0.0,
					0.0,
					0.00016359344691392648,
					0.0,
					0.0,
					0.0,
					0.0,
					0.0,
					0.0,
					0.00011685246208137605,
					0.0,
					0.0,
					0.0,
					0.0,
					7.011147724882563e-05,
					0.0,
					0.0,
					0.0,
					0.0,
					0.00011685246208137605,
					0.0,
					0.0,
					7.011147724882563e-05,
					0.0,
					0.0,
					7.011147724882563e-05,
					0.0,
					4.674098483255042e-05,
					0.0,
					4.674098483255042e-05,
					0.0,
					4.674098483255042e-05,
					0.0,
					7.011147724882563e-05,
					7.011147724882563e-05,
					0.0,
					0.00014022295449765126,
					4.674098483255042e-05,
					0.00011685246208137605,
					0.0,
					9.348196966510084e-05,
					0.00014022295449765126,
					9.348196966510084e-05,
					7.011147724882563e-05,
					0.00014022295449765126,
					2.337049241627521e-05,
					0.00014022295449765126,
					0.00011685246208137605,
					9.348196966510084e-05,
					7.011147724882563e-05,
					0.00011685246208137605,
					4.674098483255042e-05,
					7.011147724882563e-05,
					7.011147724882563e-05,
					9.348196966510084e-05,
					9.348196966510084e-05,
					0.00016359344691392648,
					0.00018696393933020168,
					4.674098483255042e-05,
					0.00014022295449765126,
					0.0,
					0.0002103344317464769,
					0.0002103344317464769,
					0.0002804459089953025,
					0.0002103344317464769,
					0.00016359344691392648,
					7.011147724882563e-05,
					0.00014022295449765126,
					0.0002103344317464769,
					0.00011685246208137605,
					0.00011685246208137605,
					4.674098483255042e-05,
					4.674098483255042e-05,
					0.00011685246208137605,
					9.348196966510084e-05,
					0.0,
					4.674098483255042e-05,
					2.337049241627521e-05,
					2.337049241627521e-05,
					2.337049241627521e-05,
					2.337049241627521e-05,
					0.0,
					2.337049241627521e-05,
					0.0,
					0.0,
					0.0,
					0.0,
					0.0,
					0.0,
					0.0,
					0.0,
					0.0,
					0.0,
					0.0,
					0.0,
					0.0,
					0.0,
					0.0,
					2.337049241627521e-05,
					0.0,
					0.0,
					0.0,
					0.0,
					0.0,
					2.337049241627521e-05,
					0.0,
					0.0,
					0.0,
					0.0,
					0.0,
					0.0,
					0.00016359344691392648,
					4.674098483255042e-05,
					0.0002337049241627521,
					0.0005375213255743299,
					0.0007478557573208067,
					0.00165930496155554,
					0.0029213115520344015,
					0.005281731286078198,
					0.008623711701605552,
					0.014162518404262778,
					0.022459043212040477,
					0.03098927294398093,
					0.04279137161419991,
					0.0528874243380308,
					0.06387155577368016,
					0.06695646077262848,
					0.07469209376241558,
					0.07487905770174577,
					0.0761878052770572,
					0.07408446095959242,
					0.06882610016593049,
					0.06475963448549861,
					0.05585547687489775,
					0.04797962093061301,
					0.03727593540395896,
					0.027787515482951226,
					0.020823108742901213,
					0.015214190562995162,
					0.00990908878450069,
					0.006824183785552361,
					0.0053051017784944724,
					0.004159947650096987,
					0.004113206665264437,
					0.003014793521699502,
					0.002640865643039099,
					0.0019163803781345674,
					0.0014957115146416134,
					0.000771226249737082,
					0.0007011147724882563,
					0.0002337049241627521,
					0.0002103344317464769,
					0.00016359344691392648,
					4.674098483255042e-05,
					2.337049241627521e-05,
					9.348196966510084e-05,
					4.674098483255042e-05,
					4.674098483255042e-05,
					2.337049241627521e-05,
					2.337049241627521e-05,
					2.337049241627521e-05,
					0.0,
					0.0,
					0.0,
					0.0,
					0.0,
					0.0,
					0.0,
					0.0,
					0.0,
					0.0,
					0.0,
					0.0,
					0.0,
					0.0,
					0.0,
					0.0,
					2.337049241627521e-05,
					0.0,
					0.0,
					0.0,
					0.0,
					0.0,
					0.0,
					0.0,
					0.0,
					0.0,
					2.337049241627521e-05,
					0.0,
					0.0,
					0.0,
					0.0,
					0.0,
					0.0,
					0.0,
					0.0,
					0.0,
					0.0,
					0.0,
					0.0,
					0.0,
					0.0,
					0.0,
					0.0,
					0.0,
					0.0,
					0.0,
					0.0,
					0.0,
					0.0,
					0.0,
					0.0,
					0.0,
					0.0,
					0.0,
					0.0,
					0.0,
					0.0,
					0.0,
					0.0,
					0.0,
					0.0,
					0.0,
					0.0,
					0.0,
					0.0
				]
			},
			{
				"x": 0.03903825573,
				"bin": [
					0.001,
					0.0010568175092136585,
					0.001116863247780561,
					0.0011803206356517297,
					0.0012473835142429433,
					0.0013182567385564075,
					0.0013931568029453036,
					0.0014723125024327193,
					0.001555965631605075,
					0.0016443717232149323,
					0.0017378008287493763,
					0.0018365383433483473,
					0.0019408858775927793,
					0.0020511621788255646,
					0.002167704104819694,
					0.0022908676527677724,
					0.0024210290467361778,
					0.0025585858869056452,
					0.0027039583641088436,
					0.0028575905433749467,
					0.003019951720402016,
					0.0031915378551007614,
					0.003372873086588689,
					0.0035645113342624426,
					0.003767037989839089,
					0.003981071705534973,
					0.004207266283844442,
					0.004446312674691089,
					0.004698941086052156,
					0.004965923214503363,
					0.005248074602497723,
					0.005546257129579105,
					0.005861381645140285,
					0.006194410750767812,
					0.006546361740672747,
					0.006918309709189363,
					0.007311390834834172,
					0.007726805850957022,
					0.008165823713585922,
					0.008629785477669702,
					0.009120108393559097,
					0.009638290236239706,
					0.010185913880541169,
					0.010764652136298349,
					0.01137627285823431,
					0.012022644346174132,
					0.012705741052085419,
					0.013427649611378642,
					0.014190575216890926,
					0.014996848355023733,
					0.015848931924611134,
					0.016749428760264373,
					0.01770108958317421,
					0.018706821403658005,
					0.01976969640111861,
					0.020892961308540396,
					0.022080047330189003,
					0.023334580622810033,
					0.0246603933723434,
					0.02606153549998895,
					0.02754228703338166,
					0.029107171180666053,
					0.03076096814740708,
					0.032508729738543435,
					0.034355794789987466,
					0.03630780547701014,
					0.03837072454922788,
					0.040550853544838394,
					0.042854852039743964,
					0.04528975799036209,
					0.047863009232263824,
					0.0505824662003114,
					0.053456435939697164,
					0.05649369748123025,
					0.059703528658383694,
					0.06309573444801933,
					0.06668067692136222,
					0.07046930689671471,
					0.07447319739059892,
					0.07870457896950989,
					0.08317637711026708,
					0.08790225168308842,
					0.09289663867799362,
					0.09817479430199844,
					0.10375284158180126,
					0.1096478196143185,
					0.11587773561551262,
					0.1224616199265049,
					0.12941958414499863,
					0.13677288255958495,
					0.1445439770745928,
					0.15275660582380732,
					0.1614358556826487,
					0.17060823890031243,
					0.180301774085957,
					0.19054607179632482,
					0.20137242498623895,
					0.21281390459827113,
					0.22490546058357805,
					0.23768402866248758,
					0.25118864315095796,
					0.2654605561975539,
					0.2805433637951713,
					0.2964831389524342,
					0.31332857243155854,
					0.3311311214825911,
					0.3499451670283573,
					0.3698281797802663,
					0.3908408957924021,
					0.41304750199016144,
					0.4365158322401661,
					0.46131757456037953,
					0.4875284901033865,
					0.5152286445817567,
					0.5445026528424215,
					0.5754399373371573,
					0.6081350012787182,
					0.64268771731702,
					0.6792036326171843,
					0.7177942912713615,
					0.7585775750291835,
					0.801678063387679,
					0.8472274141405963,
					0.8953647655495938,
					0.946237161365793,
					1.0,
					1.0568175092136585,
					1.1168632477805611,
					1.1803206356517297,
					1.2473835142429432,
					1.3182567385564075,
					1.3931568029453036,
					1.4723125024327193,
					1.555965631605075,
					1.6443717232149324,
					1.7378008287493762,
					1.8365383433483473,
					1.9408858775927793,
					2.051162178825567,
					2.167704104819694,
					2.2908676527677723,
					2.4210290467361775,
					2.5585858869056453,
					2.703958364108843,
					2.8575905433749464,
					3.019951720402016,
					3.1915378551007616,
					3.372873086588689,
					3.5645113342624426,
					3.767037989839089,
					3.981071705534973,
					4.207266283844442,
					4.446312674691089,
					4.698941086052156,
					4.965923214503363,
					5.248074602497728,
					5.54625712957911,
					5.86138164514029,
					6.194410750767818,
					6.5463617406727534,
					6.918309709189363,
					7.311390834834173,
					7.726805850957021,
					8.165823713585922,
					8.629785477669701,
					9.120108393559097,
					9.638290236239705,
					10.18591388054117,
					10.76465213629835,
					11.37627285823431,
					12.02264434617413,
					12.705741052085418,
					13.427649611378643,
					14.190575216890926,
					14.99684835502374,
					15.848931924611142,
					16.749428760264383,
					17.70108958317422,
					18.706821403658015,
					19.76969640111862,
					20.892961308540407,
					22.080047330189014,
					23.334580622810044,
					24.66039337234341,
					26.061535499988977,
					27.54228703338169,
					29.107171180666082,
					30.760968147407112,
					32.50872973854347,
					34.3557947899875,
					36.30780547701018,
					38.37072454922792,
					40.55085354483843,
					42.85485203974392,
					45.28975799036204,
					47.863009232263806,
					50.58246620031137,
					53.45643593969714,
					56.49369748123023,
					59.70352865838366,
					63.0957344480193,
					66.68067692136219,
					70.46930689671467,
					74.47319739059888,
					78.70457896950985,
					83.17637711026708,
					87.90225168308842,
					92.89663867799364,
					98.17479430199843,
					103.75284158180126,
					109.64781961431851,
					115.87773561551262,
					122.4616199265049,
					129.41958414499862,
					136.77288255958496,
					144.5439770745928,
					152.75660582380732,
					161.4358556826487,
					170.60823890031244,
					180.301774085957,
					190.54607179632484,
					201.37242498623894,
					212.81390459827134,
					224.90546058357828,
					237.68402866248783,
					251.18864315095823,
					265.4605561975542,
					280.5433637951716,
					296.48313895243456,
					313.3285724315589,
					331.1311214825914,
					349.9451670283577,
					369.8281797802666,
					390.8408957924025,
					413.0475019901619,
					436.51583224016565,
					461.31757456037906,
					487.528490103386,
					515.2286445817562,
					544.5026528424208,
					575.4399373371566,
					608.1350012787176,
					642.6877173170194,
					679.2036326171843,
					717.7942912713615,
					758.5775750291835,
					801.678063387679,
					847.2274141405964,
					895.3647655495937,
					946.237161365793
				],
				"output": [
					0.0,
					0.0,
					0.0,
					0.0,
					0.0,
					0.0,
					0.0,
					0.0,
					0.0,
					0.0,
					0.0,
					0.0,
					0.0,
					0.00013850095796495926,
					0.0,
					0.0,
					0.0,
					0.0,
					0.0,
					0.0,
					0.0,
					0.0,
					0.0,
					0.0,
					0.0,
					0.0,
					0.00025391842293575863,
					0.0,
					0.0,
					0.0,
					0.0,
					0.0,
					0.0,
					6.925047898247963e-05,
					0.0,
					0.0,
					0.0,
					0.0,
					0.00013850095796495926,
					0.0,
					0.0,
					0.0,
					0.0,
					0.00013850095796495926,
					0.0,
					0.0,
					0.000184667943953279,
					0.0,
					0.0,
					0.00016158445095911913,
					0.0,
					2.3083492994159875e-05,
					0.0,
					0.00011541746497079938,
					0.0,
					6.925047898247963e-05,
					0.0,
					4.616698598831975e-05,
					4.616698598831975e-05,
					0.0,
					9.23339719766395e-05,
					4.616698598831975e-05,
					0.00011541746497079938,
					0.0,
					6.925047898247963e-05,
					0.00013850095796495926,
					4.616698598831975e-05,
					0.0002077514369474389,
					0.000184667943953279,
					0.000184667943953279,
					4.616698598831975e-05,
					6.925047898247963e-05,
					0.0002077514369474389,
					4.616698598831975e-05,
					0.00016158445095911913,
					4.616698598831975e-05,
					0.000184667943953279,
					0.00013850095796495926,
					0.00016158445095911913,
					0.00016158445095911913,
					0.00011541746497079938,
					0.00043858636688903763,
					9.23339719766395e-05,
					0.00013850095796495926,
					0.00013850095796495926,
					0.00011541746497079938,
					0.00016158445095911913,
					0.0002077514369474389,
					0.0002077514369474389,
					0.00013850095796495926,
					2.3083492994159875e-05,
					0.000184667943953279,
					0.00011541746497079938,
					6.925047898247963e-05,
					0.00016158445095911913,
					6.925047898247963e-05,
					0.00016158445095911913,
					9.23339719766395e-05,
					4.616698598831975e-05,
					2.3083492994159875e-05,
					2.3083492994159875e-05,
					4.616698598831975e-05,
					0.0,
					4.616698598831975e-05,
					0.0,
					0.0,
					0.0,
					0.0,
					4.616698598831975e-05,
					0.0,
					0.0,
					0.0,
					0.0,
					0.0,
					0.0,
					2.3083492994159875e-05,
					0.0,
					0.0,
					0.0,
					0.0,
					0.0,
					0.0,
					0.0,
					0.0,
					0.0,
					0.0,
					0.0,
					0.0,
					0.0,
					0.0,
					0.0,
					4.616698598831975e-05,
					4.616698598831975e-05,
					0.0,
					0.00013850095796495926,
					0.00011541746497079938,
					0.00016158445095911913,
					0.0003924193809007179,
					0.0006232543108423167,
					0.001315759100667113,
					0.0026776851873225455,
					0.004339696682902057,
					0.008194640012926756,
					0.012742088132776252,
					0.01878996329724614,
					0.02832344590383417,
					0.038157013919346276,
					0.04810599939982918,
					0.05773181597839385,
					0.06569562106137901,
					0.0723205835507029,
					0.07596777544378015,
					0.07712195009348814,
					0.07608319290875096,
					0.07176657971884305,
					0.06578795503335565,
					0.059001408093072645,
					0.049352508021513815,
					0.04025761178181483,
					0.0326169756007479,
					0.02416841716488539,
					0.01689711687172503,
					0.010295237875395305,
					0.008009972068973477,
					0.005470787839615891,
					0.004709032570808615,
					0.00376260935804806,
					0.0029316036102583045,
					0.0025161007363634267,
					0.0022621823134276677,
					0.0014542600586320723,
					0.0007848387618014358,
					0.0007617552688072759,
					0.0004616698598831975,
					0.000369335887906558,
					0.00016158445095911913,
					0.00011541746497079938,
					4.616698598831975e-05,
					0.00011541746497079938,
					0.00011541746497079938,
					2.3083492994159875e-05,
					0.0,
					0.0,
					0.0,
					0.0,
					0.0,
					2.3083492994159875e-05,
					4.616698598831975e-05,
					0.0,
					2.3083492994159875e-05,
					0.0,
					0.0,
					2.3083492994159875e-05,
					0.0,
					0.0,
					0.0,
					0.0,
					0.0,
					0.0,
					0.0,
					0.0,
					0.0,
					0.0,
					0.0,
					0.0,
					0.0,
					0.0,
					0.0,
					0.0,
					0.0,
					0.0,
					0.0,
					0.0,
					0.0,
					0.0,
					0.0,
					0.0,
					0.0,
					0.0,
					0.0,
					0.0,
					0.0,
					0.0,
					0.0,
					0.0,
					0.0,
					0.0,
					0.0,
					0.0,
					0.0,
					0.0,
					0.0,
					0.0,
					0.0,
					0.0,
					0.0,
					0.0,
					0.0,
					0.0,
					0.0,
					0.0,
					0.0,
					0.0,
					0.0,
					0.0,
					0.0,
					0.0,
					0.0,
					0.0,
					0.0
				]
			},
			{
				"x": 0.06940586736,
				"bin": [
					0.001,
					0.0010568175092136585,
					0.001116863247780561,
					0.0011803206356517297,
					0.0012473835142429433,
					0.0013182567385564075,
					0.0013931568029453036,
					0.0014723125024327193,
					0.001555965631605075,
					0.0016443717232149323,
					0.0017378008287493763,
					0.0018365383433483473,
					0.0019408858775927793,
					0.0020511621788255646,
					0.002167704104819694,
					0.0022908676527677724,
					0.0024210290467361778,
					0.0025585858869056452,
					0.0027039583641088436,
					0.0028575905433749467,
					0.003019951720402016,
					0.0031915378551007614,
					0.003372873086588689,
					0.0035645113342624426,
					0.003767037989839089,
					0.003981071705534973,
					0.004207266283844442,
					0.004446312674691089,
					0.004698941086052156,
					0.004965923214503363,
					0.005248074602497723,
					0.005546257129579105,
					0.005861381645140285,
					0.006194410750767812,
					0.006546361740672747,
					0.006918309709189363,
					0.007311390834834172,
					0.007726805850957022,
					0.008165823713585922,
					0.008629785477669702,
					0.009120108393559097,
					0.009638290236239706,
					0.010185913880541169,
					0.010764652136298349,
					0.01137627285823431,
					0.012022644346174132,
					0.012705741052085419,
					0.013427649611378642,
					0.014190575216890926,
					0.014996848355023733,
					0.015848931924611134,
					0.016749428760264373,
					0.01770108958317421,
					0.018706821403658005,
					0.01976969640111861,
					0.020892961308540396,
					0.022080047330189003,
					0.023334580622810033,
					0.0246603933723434,
					0.02606153549998895,
					0.02754228703338166,
					0.029107171180666053,
					0.03076096814740708,
					0.032508729738543435,
					0.034355794789987466,
					0.03630780547701014,
					0.03837072454922788,
					0.040550853544838394,
					0.042854852039743964,
					0.04528975799036209,
					0.047863009232263824,
					0.0505824662003114,
					0.053456435939697164,
					0.05649369748123025,
					0.059703528658383694,
					0.06309573444801933,
					0.06668067692136222,
					0.07046930689671471,
					0.07447319739059892,
					0.07870457896950989,
					0.08317637711026708,
					0.08790225168308842,
					0.09289663867799362,
					0.09817479430199844,
					0.10375284158180126,
					0.1096478196143185,
					0.11587773561551262,
					0.1224616199265049,
					0.12941958414499863,
					0.13677288255958495,
					0.1445439770745928,
					0.15275660582380732,
					0.1614358556826487,
					0.17060823890031243,
					0.180301774085957,
					0.19054607179632482,
					0.20137242498623895,
					0.21281390459827113,
					0.22490546058357805,
					0.23768402866248758,
					0.25118864315095796,
					0.2654605561975539,
					0.2805433637951713,
					0.2964831389524342,
					0.31332857243155854,
					0.3311311214825911,
					0.3499451670283573,
					0.3698281797802663,
					0.3908408957924021,
					0.41304750199016144,
					0.4365158322401661,
					0.46131757456037953,
					0.4875284901033865,
					0.5152286445817567,
					0.5445026528424215,
					0.5754399373371573,
					0.6081350012787182,
					0.64268771731702,
					0.6792036326171843,
					0.7177942912713615,
					0.7585775750291835,
					0.801678063387679,
					0.8472274141405963,
					0.8953647655495938,
					0.946237161365793,
					1.0,
					1.0568175092136585,
					1.1168632477805611,
					1.1803206356517297,
					1.2473835142429432,
					1.3182567385564075,
					1.3931568029453036,
					1.4723125024327193,
					1.555965631605075,
					1.6443717232149324,
					1.7378008287493762,
					1.8365383433483473,
					1.9408858775927793,
					2.051162178825567,
					2.167704104819694,
					2.2908676527677723,
					2.4210290467361775,
					2.5585858869056453,
					2.703958364108843,
					2.8575905433749464,
					3.019951720402016,
					3.1915378551007616,
					3.372873086588689,
					3.5645113342624426,
					3.767037989839089,
					3.981071705534973,
					4.207266283844442,
					4.446312674691089,
					4.698941086052156,
					4.965923214503363,
					5.248074602497728,
					5.54625712957911,
					5.86138164514029,
					6.194410750767818,
					6.5463617406727534,
					6.918309709189363,
					7.311390834834173,
					7.726805850957021,
					8.165823713585922,
					8.629785477669701,
					9.120108393559097,
					9.638290236239705,
					10.18591388054117,
					10.76465213629835,
					11.37627285823431,
					12.02264434617413,
					12.705741052085418,
					13.427649611378643,
					14.190575216890926,
					14.99684835502374,
					15.848931924611142,
					16.749428760264383,
					17.70108958317422,
					18.706821403658015,
					19.76969640111862,
					20.892961308540407,
					22.080047330189014,
					23.334580622810044,
					24.66039337234341,
					26.061535499988977,
					27.54228703338169,
					29.107171180666082,
					30.760968147407112,
					32.50872973854347,
					34.3557947899875,
					36.30780547701018,
					38.37072454922792,
					40.55085354483843,
					42.85485203974392,
					45.28975799036204,
					47.863009232263806,
					50.58246620031137,
					53.45643593969714,
					56.49369748123023,
					59.70352865838366,
					63.0957344480193,
					66.68067692136219,
					70.46930689671467,
					74.47319739059888,
					78.70457896950985,
					83.17637711026708,
					87.90225168308842,
					92.89663867799364,
					98.17479430199843,
					103.75284158180126,
					109.64781961431851,
					115.87773561551262,
					122.4616199265049,
					129.41958414499862,
					136.77288255958496,
					144.5439770745928,
					152.75660582380732,
					161.4358556826487,
					170.60823890031244,
					180.301774085957,
					190.54607179632484,
					201.37242498623894,
					212.81390459827134,
					224.90546058357828,
					237.68402866248783,
					251.18864315095823,
					265.4605561975542,
					280.5433637951716,
					296.48313895243456,
					313.3285724315589,
					331.1311214825914,
					349.9451670283577,
					369.8281797802666,
					390.8408957924025,
					413.0475019901619,
					436.51583224016565,
					461.31757456037906,
					487.528490103386,
					515.2286445817562,
					544.5026528424208,
					575.4399373371566,
					608.1350012787176,
					642.6877173170194,
					679.2036326171843,
					717.7942912713615,
					758.5775750291835,
					801.678063387679,
					847.2274141405964,
					895.3647655495937,
					946.237161365793
				],
				"output": [
					0.0,
					0.0,
					0.0,
					0.0,
					0.0,
					0.0,
					0.0,
					0.0,
					0.0,
					0.0,
					0.0,
					0.0,
					0.0,
					0.00011448721177844435,
					0.0,
					0.0,
					0.0,
					0.0,
					0.0,
					0.0,
					0.0,
					0.0,
					0.0,
					0.0,
					0.0,
					0.0,
					4.579488471137774e-05,
					0.0,
					0.0,
					0.0,
					0.0,
					0.0,
					0.0,
					0.00013738465413413322,
					0.0,
					0.0,
					0.0,
					0.0,
					0.00011448721177844435,
					0.0,
					0.0,
					0.0,
					0.0,
					2.289744235568887e-05,
					0.0,
					0.0,
					0.00013738465413413322,
					0.0,
					0.0,
					0.0,
					0.0,
					9.158976942275548e-05,
					0.0,
					4.579488471137774e-05,
					0.0,
					2.289744235568887e-05,
					0.0,
					4.579488471137774e-05,
					9.158976942275548e-05,
					0.0,
					9.158976942275548e-05,
					9.158976942275548e-05,
					0.00013738465413413322,
					0.0,
					6.869232706706661e-05,
					6.869232706706661e-05,
					6.869232706706661e-05,
					6.869232706706661e-05,
					0.00018317953884551097,
					2.289744235568887e-05,
					4.579488471137774e-05,
					0.00013738465413413322,
					0.00013738465413413322,
					4.579488471137774e-05,
					6.869232706706661e-05,
					0.00011448721177844435,
					0.00013738465413413322,
					0.00011448721177844435,
					0.00013738465413413322,
					0.00011448721177844435,
					0.00011448721177844435,
					0.0002976667506239553,
					2.289744235568887e-05,
					0.00011448721177844435,
					0.00011448721177844435,
					0.00011448721177844435,
					0.00025187186591257756,
					0.00013738465413413322,
					0.00011448721177844435,
					0.0002289744235568887,
					0.00016028209648982208,
					0.00011448721177844435,
					4.579488471137774e-05,
					6.869232706706661e-05,
					0.00018317953884551097,
					9.158976942275548e-05,
					6.869232706706661e-05,
					4.579488471137774e-05,
					6.869232706706661e-05,
					9.158976942275548e-05,
					0.0,
					0.0,
					4.579488471137774e-05,
					4.579488471137774e-05,
					0.0,
					2.289744235568887e-05,
					0.0,
					2.289744235568887e-05,
					0.0,
					0.0,
					0.0,
					0.0,
					0.0,
					0.0,
					2.289744235568887e-05,
					0.0,
					0.0,
					0.0,
					0.0,
					0.0,
					0.0,
					0.0,
					0.0,
					2.289744235568887e-05,
					0.0,
					0.0,
					2.289744235568887e-05,
					2.289744235568887e-05,
					2.289744235568887e-05,
					6.869232706706661e-05,
					0.00018317953884551097,
					0.00027476930826826645,
					0.00048084628946946624,
					0.0009387951365832436,
					0.001030384906005999,
					0.0016028209648982208,
					0.0023584365626359537,
					0.003686488219265908,
					0.00446500125935933,
					0.007029514803196483,
					0.010166464405925857,
					0.014402491241728299,
					0.02083667254367687,
					0.029240033888214688,
					0.03837611338813455,
					0.04682526961738374,
					0.053557117669956265,
					0.06225814576511804,
					0.0656240697914043,
					0.06880681427884505,
					0.07148581503446065,
					0.07107366107205824,
					0.0681198910081744,
					0.06475396698188812,
					0.056968836580953905,
					0.05209168135919218,
					0.04215419137682321,
					0.03340736839695006,
					0.025988597073706866,
					0.018684312962242117,
					0.01396743983697021,
					0.010051977194147414,
					0.0068692327067066605,
					0.006044924781901862,
					0.00485425777940604,
					0.0036177958921988413,
					0.0034804112380647082,
					0.0026103084285485313,
					0.002129462139079065,
					0.0012593593295628879,
					0.0008930002518718659,
					0.0005495386165365329,
					0.00041215396240239964,
					0.00018317953884551097,
					0.00013738465413413322,
					6.869232706706661e-05,
					0.00011448721177844435,
					6.869232706706661e-05,
					6.869232706706661e-05,
					6.869232706706661e-05,
					2.289744235568887e-05,
					2.289744235568887e-05,
					2.289744235568887e-05,
					0.0,
					0.0,
					2.289744235568887e-05,
					0.0,
					0.0,
					0.0,
					0.0,
					4.579488471137774e-05,
					2.289744235568887e-05,
					0.0,
					0.0,
					0.0,
					0.0,
					0.0,
					0.0,
					0.0,
					0.0,
					0.0,
					0.0,
					0.0,
					2.289744235568887e-05,
					0.0,
					0.0,
					0.0,
					0.0,
					0.0,
					0.0,
					0.0,
					0.0,
					0.0,
					0.0,
					0.0,
					0.0,
					0.0,
					0.0,
					0.0,
					0.0,
					0.0,
					0.0,
					0.0,
					0.0,
					0.0,
					0.0,
					0.0,
					0.0,
					0.0,
					0.0,
					0.0,
					0.0,
					0.0,
					0.0,
					0.0,
					0.0,
					0.0,
					0.0,
					0.0,
					0.0,
					0.0,
					0.0,
					0.0,
					0.0,
					0.0,
					0.0,
					0.0,
					0.0,
					0.0,
					0.0
				]
			},
			{
				"x": 0.12976877901,
				"bin": [
					0.001,
					0.0010568175092136585,
					0.001116863247780561,
					0.0011803206356517297,
					0.0012473835142429433,
					0.0013182567385564075,
					0.0013931568029453036,
					0.0014723125024327193,
					0.001555965631605075,
					0.0016443717232149323,
					0.0017378008287493763,
					0.0018365383433483473,
					0.0019408858775927793,
					0.0020511621788255646,
					0.002167704104819694,
					0.0022908676527677724,
					0.0024210290467361778,
					0.0025585858869056452,
					0.0027039583641088436,
					0.0028575905433749467,
					0.003019951720402016,
					0.0031915378551007614,
					0.003372873086588689,
					0.0035645113342624426,
					0.003767037989839089,
					0.003981071705534973,
					0.004207266283844442,
					0.004446312674691089,
					0.004698941086052156,
					0.004965923214503363,
					0.005248074602497723,
					0.005546257129579105,
					0.005861381645140285,
					0.006194410750767812,
					0.006546361740672747,
					0.006918309709189363,
					0.007311390834834172,
					0.007726805850957022,
					0.008165823713585922,
					0.008629785477669702,
					0.009120108393559097,
					0.009638290236239706,
					0.010185913880541169,
					0.010764652136298349,
					0.01137627285823431,
					0.012022644346174132,
					0.012705741052085419,
					0.013427649611378642,
					0.014190575216890926,
					0.014996848355023733,
					0.015848931924611134,
					0.016749428760264373,
					0.01770108958317421,
					0.018706821403658005,
					0.01976969640111861,
					0.020892961308540396,
					0.022080047330189003,
					0.023334580622810033,
					0.0246603933723434,
					0.02606153549998895,
					0.02754228703338166,
					0.029107171180666053,
					0.03076096814740708,
					0.032508729738543435,
					0.034355794789987466,
					0.03630780547701014,
					0.03837072454922788,
					0.040550853544838394,
					0.042854852039743964,
					0.04528975799036209,
					0.047863009232263824,
					0.0505824662003114,
					0.053456435939697164,
					0.05649369748123025,
					0.059703528658383694,
					0.06309573444801933,
					0.06668067692136222,
					0.07046930689671471,
					0.07447319739059892,
					0.07870457896950989,
					0.08317637711026708,
					0.08790225168308842,
					0.09289663867799362,
					0.09817479430199844,
					0.10375284158180126,
					0.1096478196143185,
					0.11587773561551262,
					0.1224616199265049,
					0.12941958414499863,
					0.13677288255958495,
					0.1445439770745928,
					0.15275660582380732,
					0.1614358556826487,
					0.17060823890031243,
					0.180301774085957,
					0.19054607179632482,
					0.20137242498623895,
					0.21281390459827113,
					0.22490546058357805,
					0.23768402866248758,
					0.25118864315095796,
					0.2654605561975539,
					0.2805433637951713,
					0.2964831389524342,
					0.31332857243155854,
					0.3311311214825911,
					0.3499451670283573,
					0.3698281797802663,
					0.3908408957924021,
					0.41304750199016144,
					0.4365158322401661,
					0.46131757456037953,
					0.4875284901033865,
					0.5152286445817567,
					0.5445026528424215,
					0.5754399373371573,
					0.6081350012787182,
					0.64268771731702,
					0.6792036326171843,
					0.7177942912713615,
					0.7585775750291835,
					0.801678063387679,
					0.8472274141405963,
					0.8953647655495938,
					0.946237161365793,
					1.0,
					1.0568175092136585,
					1.1168632477805611,
					1.1803206356517297,
					1.2473835142429432,
					1.3182567385564075,
					1.3931568029453036,
					1.4723125024327193,
					1.555965631605075,
					1.6443717232149324,
					1.7378008287493762,
					1.8365383433483473,
					1.9408858775927793,
					2.051162178825567,
					2.167704104819694,
					2.2908676527677723,
					2.4210290467361775,
					2.5585858869056453,
					2.703958364108843,
					2.8575905433749464,
					3.019951720402016,
					3.1915378551007616,
					3.372873086588689,
					3.5645113342624426,
					3.767037989839089,
					3.981071705534973,
					4.207266283844442,
					4.446312674691089,
					4.698941086052156,
					4.965923214503363,
					5.248074602497728,
					5.54625712957911,
					5.86138164514029,
					6.194410750767818,
					6.5463617406727534,
					6.918309709189363,
					7.311390834834173,
					7.726805850957021,
					8.165823713585922,
					8.629785477669701,
					9.120108393559097,
					9.638290236239705,
					10.18591388054117,
					10.76465213629835,
					11.37627285823431,
					12.02264434617413,
					12.705741052085418,
					13.427649611378643,
					14.190575216890926,
					14.99684835502374,
					15.848931924611142,
					16.749428760264383,
					17.70108958317422,
					18.706821403658015,
					19.76969640111862,
					20.892961308540407,
					22.080047330189014,
					23.334580622810044,
					24.66039337234341,
					26.061535499988977,
					27.54228703338169,
					29.107171180666082,
					30.760968147407112,
					32.50872973854347,
					34.3557947899875,
					36.30780547701018,
					38.37072454922792,
					40.55085354483843,
					42.85485203974392,
					45.28975799036204,
					47.863009232263806,
					50.58246620031137,
					53.45643593969714,
					56.49369748123023,
					59.70352865838366,
					63.0957344480193,
					66.68067692136219,
					70.46930689671467,
					74.47319739059888,
					78.70457896950985,
					83.17637711026708,
					87.90225168308842,
					92.89663867799364,
					98.17479430199843,
					103.75284158180126,
					109.64781961431851,
					115.87773561551262,
					122.4616199265049,
					129.41958414499862,
					136.77288255958496,
					144.5439770745928,
					152.75660582380732,
					161.4358556826487,
					170.60823890031244,
					180.301774085957,
					190.54607179632484,
					201.37242498623894,
					212.81390459827134,
					224.90546058357828,
					237.68402866248783,
					251.18864315095823,
					265.4605561975542,
					280.5433637951716,
					296.48313895243456,
					313.3285724315589,
					331.1311214825914,
					349.9451670283577,
					369.8281797802666,
					390.8408957924025,
					413.0475019901619,
					436.51583224016565,
					461.31757456037906,
					487.528490103386,
					515.2286445817562,
					544.5026528424208,
					575.4399373371566,
					608.1350012787176,
					642.6877173170194,
					679.2036326171843,
					717.7942912713615,
					758.5775750291835,
					801.678063387679,
					847.2274141405964,
					895.3647655495937,
					946.237161365793
				],
				"output": [
					0.0,
					0.0,
					0.0,
					0.0,
					0.0,
					0.0,
					0.0,
					0.0,
					0.0,
					0.0,
					0.0,
					0.0,
					0.0,
					9.396067745648447e-05,
					0.0,
					0.0,
					0.0,
					0.0,
					0.0,
					0.0,
					0.0,
					0.0,
					0.0,
					0.0,
					0.0,
					0.0,
					0.0,
					0.0,
					0.0,
					0.0,
					0.0,
					0.0,
					0.0,
					0.00018792135491296893,
					0.0,
					0.0,
					0.0,
					0.0,
					9.396067745648447e-05,
					0.0,
					0.0,
					0.0,
					7.047050809236334e-05,
					0.0,
					0.0,
					0.0,
					0.00014094101618472669,
					0.0,
					0.0,
					4.698033872824223e-05,
					0.0,
					2.3490169364121117e-05,
					0.0,
					4.698033872824223e-05,
					0.0,
					0.00011745084682060558,
					0.0,
					4.698033872824223e-05,
					4.698033872824223e-05,
					0.0,
					4.698033872824223e-05,
					0.0001644311855488478,
					2.3490169364121117e-05,
					0.0,
					2.3490169364121117e-05,
					4.698033872824223e-05,
					0.0001644311855488478,
					4.698033872824223e-05,
					9.396067745648447e-05,
					9.396067745648447e-05,
					9.396067745648447e-05,
					4.698033872824223e-05,
					9.396067745648447e-05,
					2.3490169364121117e-05,
					0.00023490169364121115,
					7.047050809236334e-05,
					9.396067745648447e-05,
					7.047050809236334e-05,
					7.047050809236334e-05,
					9.396067745648447e-05,
					7.047050809236334e-05,
					0.00011745084682060558,
					9.396067745648447e-05,
					0.0001644311855488478,
					4.698033872824223e-05,
					0.00014094101618472669,
					0.00011745084682060558,
					0.0001644311855488478,
					9.396067745648447e-05,
					7.047050809236334e-05,
					2.3490169364121117e-05,
					0.00011745084682060558,
					0.0001644311855488478,
					4.698033872824223e-05,
					7.047050809236334e-05,
					4.698033872824223e-05,
					7.047050809236334e-05,
					7.047050809236334e-05,
					0.0,
					0.0,
					7.047050809236334e-05,
					4.698033872824223e-05,
					0.0,
					2.3490169364121117e-05,
					0.0,
					2.3490169364121117e-05,
					4.698033872824223e-05,
					0.0,
					0.0,
					0.0,
					4.698033872824223e-05,
					0.0,
					0.0,
					4.698033872824223e-05,
					0.0,
					0.0,
					9.396067745648447e-05,
					4.698033872824223e-05,
					4.698033872824223e-05,
					2.3490169364121117e-05,
					0.00011745084682060558,
					0.00025839186300533225,
					0.0003288623710976956,
					0.00035235254046181674,
					0.0005167837260106645,
					0.0007516854196518757,
					0.0013859199924831458,
					0.001808743041037326,
					0.0021845857508632637,
					0.0033825843884334405,
					0.0037819172676234994,
					0.0050738765826501605,
					0.006765168776866881,
					0.008315519954898876,
					0.011345751802870499,
					0.012543750440440676,
					0.015644452796504664,
					0.018674684644476285,
					0.025017030372788986,
					0.02760094900284231,
					0.03345000117450847,
					0.039909797749641776,
					0.04470179229992248,
					0.050198491931126826,
					0.05235958751262597,
					0.05792675765192267,
					0.060628127128796595,
					0.06389326067040943,
					0.06154424373399732,
					0.05771534612764558,
					0.05445021258603275,
					0.05158441192360997,
					0.04578234009067205,
					0.03683258556294191,
					0.03138286627046581,
					0.024100913767588265,
					0.01959080124967701,
					0.015268610086678725,
					0.010194733504028565,
					0.008503441309811843,
					0.006577247421953912,
					0.004698033872824223,
					0.004463132179183012,
					0.0036409762514387728,
					0.0025369382913250802,
					0.0023020365976838693,
					0.0013624298231190246,
					0.0013389396537549037,
					0.0006577247421953912,
					0.0005637640647389067,
					0.0003053722017335745,
					0.00037584270982593787,
					0.00025839186300533225,
					7.047050809236334e-05,
					4.698033872824223e-05,
					2.3490169364121117e-05,
					4.698033872824223e-05,
					2.3490169364121117e-05,
					2.3490169364121117e-05,
					0.0,
					0.0,
					0.0,
					0.0,
					0.0,
					0.0,
					2.3490169364121117e-05,
					0.0,
					0.0,
					0.0,
					0.0,
					0.0,
					2.3490169364121117e-05,
					0.0,
					2.3490169364121117e-05,
					0.0,
					2.3490169364121117e-05,
					0.0,
					0.0,
					0.0,
					0.0,
					0.0,
					0.0,
					0.0,
					0.0,
					0.0,
					0.0,
					0.0,
					0.0,
					0.0,
					0.0,
					0.0,
					0.0,
					0.0,
					0.0,
					0.0,
					0.0,
					0.0,
					0.0,
					0.0,
					0.0,
					0.0,
					0.0,
					0.0,
					0.0,
					0.0,
					0.0,
					0.0,
					0.0,
					0.0,
					0.0,
					0.0,
					0.0,
					0.0,
					0.0,
					0.0,
					0.0,
					0.0,
					0.0,
					0.0,
					0.0,
					0.0,
					0.0,
					0.0,
					0.0,
					0.0,
					0.0,
					0.0,
					0.0,
					0.0,
					0.0
				]
			},
			{
				"x": 0.36882926178000003,
				"bin": [
					0.001,
					0.0010568175092136585,
					0.001116863247780561,
					0.0011803206356517297,
					0.0012473835142429433,
					0.0013182567385564075,
					0.0013931568029453036,
					0.0014723125024327193,
					0.001555965631605075,
					0.0016443717232149323,
					0.0017378008287493763,
					0.0018365383433483473,
					0.0019408858775927793,
					0.0020511621788255646,
					0.002167704104819694,
					0.0022908676527677724,
					0.0024210290467361778,
					0.0025585858869056452,
					0.0027039583641088436,
					0.0028575905433749467,
					0.003019951720402016,
					0.0031915378551007614,
					0.003372873086588689,
					0.0035645113342624426,
					0.003767037989839089,
					0.003981071705534973,
					0.004207266283844442,
					0.004446312674691089,
					0.004698941086052156,
					0.004965923214503363,
					0.005248074602497723,
					0.005546257129579105,
					0.005861381645140285,
					0.006194410750767812,
					0.006546361740672747,
					0.006918309709189363,
					0.007311390834834172,
					0.007726805850957022,
					0.008165823713585922,
					0.008629785477669702,
					0.009120108393559097,
					0.009638290236239706,
					0.010185913880541169,
					0.010764652136298349,
					0.01137627285823431,
					0.012022644346174132,
					0.012705741052085419,
					0.013427649611378642,
					0.014190575216890926,
					0.014996848355023733,
					0.015848931924611134,
					0.016749428760264373,
					0.01770108958317421,
					0.018706821403658005,
					0.01976969640111861,
					0.020892961308540396,
					0.022080047330189003,
					0.023334580622810033,
					0.0246603933723434,
					0.02606153549998895,
					0.02754228703338166,
					0.029107171180666053,
					0.03076096814740708,
					0.032508729738543435,
					0.034355794789987466,
					0.03630780547701014,
					0.03837072454922788,
					0.040550853544838394,
					0.042854852039743964,
					0.04528975799036209,
					0.047863009232263824,
					0.0505824662003114,
					0.053456435939697164,
					0.05649369748123025,
					0.059703528658383694,
					0.06309573444801933,
					0.06668067692136222,
					0.07046930689671471,
					0.07447319739059892,
					0.07870457896950989,
					0.08317637711026708,
					0.08790225168308842,
					0.09289663867799362,
					0.09817479430199844,
					0.10375284158180126,
					0.1096478196143185,
					0.11587773561551262,
					0.1224616199265049,
					0.12941958414499863,
					0.13677288255958495,
					0.1445439770745928,
					0.15275660582380732,
					0.1614358556826487,
					0.17060823890031243,
					0.180301774085957,
					0.19054607179632482,
					0.20137242498623895,
					0.21281390459827113,
					0.22490546058357805,
					0.23768402866248758,
					0.25118864315095796,
					0.2654605561975539,
					0.2805433637951713,
					0.2964831389524342,
					0.31332857243155854,
					0.3311311214825911,
					0.3499451670283573,
					0.3698281797802663,
					0.3908408957924021,
					0.41304750199016144,
					0.4365158322401661,
					0.46131757456037953,
					0.4875284901033865,
					0.5152286445817567,
					0.5445026528424215,
					0.5754399373371573,
					0.6081350012787182,
					0.64268771731702,
					0.6792036326171843,
					0.7177942912713615,
					0.7585775750291835,
					0.801678063387679,
					0.8472274141405963,
					0.8953647655495938,
					0.946237161365793,
					1.0,
					1.0568175092136585,
					1.1168632477805611,
					1.1803206356517297,
					1.2473835142429432,
					1.3182567385564075,
					1.3931568029453036,
					1.4723125024327193,
					1.555965631605075,
					1.6443717232149324,
					1.7378008287493762,
					1.8365383433483473,
					1.9408858775927793,
					2.051162178825567,
					2.167704104819694,
					2.2908676527677723,
					2.4210290467361775,
					2.5585858869056453,
					2.703958364108843,
					2.8575905433749464,
					3.019951720402016,
					3.1915378551007616,
					3.372873086588689,
					3.5645113342624426,
					3.767037989839089,
					3.981071705534973,
					4.207266283844442,
					4.446312674691089,
					4.698941086052156,
					4.965923214503363,
					5.248074602497728,
					5.54625712957911,
					5.86138164514029,
					6.194410750767818,
					6.5463617406727534,
					6.918309709189363,
					7.311390834834173,
					7.726805850957021,
					8.165823713585922,
					8.629785477669701,
					9.120108393559097,
					9.638290236239705,
					10.18591388054117,
					10.76465213629835,
					11.37627285823431,
					12.02264434617413,
					12.705741052085418,
					13.427649611378643,
					14.190575216890926,
					14.99684835502374,
					15.848931924611142,
					16.749428760264383,
					17.70108958317422,
					18.706821403658015,
					19.76969640111862,
					20.892961308540407,
					22.080047330189014,
					23.334580622810044,
					24.66039337234341,
					26.061535499988977,
					27.54228703338169,
					29.107171180666082,
					30.760968147407112,
					32.50872973854347,
					34.3557947899875,
					36.30780547701018,
					38.37072454922792,
					40.55085354483843,
					42.85485203974392,
					45.28975799036204,
					47.863009232263806,
					50.58246620031137,
					53.45643593969714,
					56.49369748123023,
					59.70352865838366,
					63.0957344480193,
					66.68067692136219,
					70.46930689671467,
					74.47319739059888,
					78.70457896950985,
					83.17637711026708,
					87.90225168308842,
					92.89663867799364,
					98.17479430199843,
					103.75284158180126,
					109.64781961431851,
					115.87773561551262,
					122.4616199265049,
					129.41958414499862,
					136.77288255958496,
					144.5439770745928,
					152.75660582380732,
					161.4358556826487,
					170.60823890031244,
					180.301774085957,
					190.54607179632484,
					201.37242498623894,
					212.81390459827134,
					224.90546058357828,
					237.68402866248783,
					251.18864315095823,
					265.4605561975542,
					280.5433637951716,
					296.48313895243456,
					313.3285724315589,
					331.1311214825914,
					349.9451670283577,
					369.8281797802666,
					390.8408957924025,
					413.0475019901619,
					436.51583224016565,
					461.31757456037906,
					487.528490103386,
					515.2286445817562,
					544.5026528424208,
					575.4399373371566,
					608.1350012787176,
					642.6877173170194,
					679.2036326171843,
					717.7942912713615,
					758.5775750291835,
					801.678063387679,
					847.2274141405964,
					895.3647655495937,
					946.237161365793
				],
				"output": [
					0.0,
					0.0,
					0.0,
					0.0,
					0.0,
					0.0,
					0.0,
					0.0,
					0.0,
					0.0,
					0.0,
					0.0,
					0.0,
					0.00013909818013214327,
					0.0,
					0.0,
					0.0,
					0.0,
					0.0,
					0.0,
					0.0,
					0.0,
					0.0,
					0.0,
					0.0,
					0.0001159151501101194,
					0.0,
					0.0,
					0.0,
					0.0,
					0.0,
					0.0,
					0.0,
					4.636606004404776e-05,
					0.0,
					0.0,
					0.0,
					0.0,
					0.00016228121015416714,
					0.0,
					0.0,
					0.0,
					0.0001159151501101194,
					0.0,
					0.0,
					0.00016228121015416714,
					0.0,
					0.0,
					6.954909006607163e-05,
					0.0,
					0.0001159151501101194,
					0.0,
					0.0,
					6.954909006607163e-05,
					0.0,
					0.00020864727019821491,
					0.00018546424017619104,
					0.0,
					0.0001159151501101194,
					0.00016228121015416714,
					0.0,
					0.0002550133302422627,
					0.00016228121015416714,
					0.00018546424017619104,
					9.273212008809552e-05,
					0.0002550133302422627,
					0.00016228121015416714,
					0.0002550133302422627,
					0.0001159151501101194,
					0.0001159151501101194,
					0.0004404775704184537,
					0.0001159151501101194,
					0.00016228121015416714,
					0.0002550133302422627,
					0.0003245624203083343,
					0.00020864727019821491,
					0.0004636606004404776,
					0.0005100266604845254,
					0.0005563927205285731,
					0.0006723078706386925,
					0.0006491248406166686,
					0.0004636606004404776,
					0.00041729454039642983,
					0.0008345890807928597,
					0.0009968702909470268,
					0.0008809551408369073,
					0.0009968702909470268,
					0.001159151501101194,
					0.0014837139214095283,
					0.0017155442216297671,
					0.001321432711255361,
					0.0027355975425988176,
					0.002526950272400603,
					0.003036976932885128,
					0.0033847223832154864,
					0.004196128433986322,
					0.004659789034426799,
					0.005610293265329779,
					0.006352150226034543,
					0.009528225339051814,
					0.008461805958038715,
					0.011174220470615509,
					0.011127854410571462,
					0.012147907731540512,
					0.016089022835284572,
					0.017665468876782196,
					0.01840732583748696,
					0.02325257911208995,
					0.025362234844094122,
					0.026034542714732815,
					0.029372899037904254,
					0.03025385417874116,
					0.038228816506317376,
					0.035840964414048916,
					0.03586414744407094,
					0.039596615277616785,
					0.04256404312043584,
					0.03964298133766083,
					0.039712530427726905,
					0.038692477106757855,
					0.03783470499594297,
					0.03412542019241915,
					0.034681812912947724,
					0.03324446505158224,
					0.030972528109423903,
					0.028515126927089372,
					0.023878520922684596,
					0.023808971832618524,
					0.02299756578184769,
					0.017688651906804218,
					0.01720180827634172,
					0.014141648313434566,
					0.013028862872377419,
					0.011197403500637533,
					0.008716819288280978,
					0.008044511417642286,
					0.006352150226034543,
					0.005100266604845253,
					0.0044511417642285845,
					0.0033151732931494147,
					0.003036976932885128,
					0.002526950272400603,
					0.00197055755187203,
					0.0015764460414976237,
					0.0018082763417178625,
					0.0014837139214095283,
					0.0011127854410571461,
					0.0011127854410571461,
					0.0011127854410571461,
					0.0010664193810130983,
					0.0007882230207488119,
					0.0008809551408369073,
					0.0005332096905065492,
					0.0006723078706386925,
					0.00041729454039642983,
					0.0003477454503303582,
					0.0002318303002202388,
					0.00020864727019821491,
					2.318303002202388e-05,
					0.00016228121015416714,
					2.318303002202388e-05,
					9.273212008809552e-05,
					2.318303002202388e-05,
					2.318303002202388e-05,
					0.0,
					0.0,
					0.0,
					0.0,
					0.0,
					0.0,
					2.318303002202388e-05,
					0.0,
					0.0,
					0.0,
					0.0,
					0.0,
					0.0,
					0.0,
					0.0,
					0.0,
					0.0,
					0.0,
					0.0,
					0.0,
					0.0,
					0.0,
					0.0,
					0.0,
					0.0,
					0.0,
					0.0,
					0.0,
					0.0,
					0.0,
					0.0,
					0.0,
					0.0,
					0.0,
					0.0,
					0.0,
					0.0,
					0.0,
					0.0,
					0.0,
					0.0,
					0.0,
					0.0,
					0.0,
					2.318303002202388e-05,
					0.0,
					0.0,
					0.0,
					0.0,
					0.0,
					0.0,
					0.0,
					0.0,
					0.0,
					0.0,
					0.0,
					0.0,
					0.0,
					0.0,
					0.0,
					0.0,
					0.0,
					0.0,
					0.0,
					0.0,
					0.0,
					0.0,
					0.0,
					0.0,
					0.0,
					0.0,
					0.0,
					0.0,
					0.0,
					0.0,
					0.0,
					0.0,
					0.0,
					0.0,
					0.0,
					0.0,
					0.0,
					0.0,
					0.0,
					0.0,
					0.0
				]
			},
			{
				"x": 0.53453991372,
				"bin": [
					0.001,
					0.0010568175092136585,
					0.001116863247780561,
					0.0011803206356517297,
					0.0012473835142429433,
					0.0013182567385564075,
					0.0013931568029453036,
					0.0014723125024327193,
					0.001555965631605075,
					0.0016443717232149323,
					0.0017378008287493763,
					0.0018365383433483473,
					0.0019408858775927793,
					0.0020511621788255646,
					0.002167704104819694,
					0.0022908676527677724,
					0.0024210290467361778,
					0.0025585858869056452,
					0.0027039583641088436,
					0.0028575905433749467,
					0.003019951720402016,
					0.0031915378551007614,
					0.003372873086588689,
					0.0035645113342624426,
					0.003767037989839089,
					0.003981071705534973,
					0.004207266283844442,
					0.004446312674691089,
					0.004698941086052156,
					0.004965923214503363,
					0.005248074602497723,
					0.005546257129579105,
					0.005861381645140285,
					0.006194410750767812,
					0.006546361740672747,
					0.006918309709189363,
					0.007311390834834172,
					0.007726805850957022,
					0.008165823713585922,
					0.008629785477669702,
					0.009120108393559097,
					0.009638290236239706,
					0.010185913880541169,
					0.010764652136298349,
					0.01137627285823431,
					0.012022644346174132,
					0.012705741052085419,
					0.013427649611378642,
					0.014190575216890926,
					0.014996848355023733,
					0.015848931924611134,
					0.016749428760264373,
					0.01770108958317421,
					0.018706821403658005,
					0.01976969640111861,
					0.020892961308540396,
					0.022080047330189003,
					0.023334580622810033,
					0.0246603933723434,
					0.02606153549998895,
					0.02754228703338166,
					0.029107171180666053,
					0.03076096814740708,
					0.032508729738543435,
					0.034355794789987466,
					0.03630780547701014,
					0.03837072454922788,
					0.040550853544838394,
					0.042854852039743964,
					0.04528975799036209,
					0.047863009232263824,
					0.0505824662003114,
					0.053456435939697164,
					0.05649369748123025,
					0.059703528658383694,
					0.06309573444801933,
					0.06668067692136222,
					0.07046930689671471,
					0.07447319739059892,
					0.07870457896950989,
					0.08317637711026708,
					0.08790225168308842,
					0.09289663867799362,
					0.09817479430199844,
					0.10375284158180126,
					0.1096478196143185,
					0.11587773561551262,
					0.1224616199265049,
					0.12941958414499863,
					0.13677288255958495,
					0.1445439770745928,
					0.15275660582380732,
					0.1614358556826487,
					0.17060823890031243,
					0.180301774085957,
					0.19054607179632482,
					0.20137242498623895,
					0.21281390459827113,
					0.22490546058357805,
					0.23768402866248758,
					0.25118864315095796,
					0.2654605561975539,
					0.2805433637951713,
					0.2964831389524342,
					0.31332857243155854,
					0.3311311214825911,
					0.3499451670283573,
					0.3698281797802663,
					0.3908408957924021,
					0.41304750199016144,
					0.4365158322401661,
					0.46131757456037953,
					0.4875284901033865,
					0.5152286445817567,
					0.5445026528424215,
					0.5754399373371573,
					0.6081350012787182,
					0.64268771731702,
					0.6792036326171843,
					0.7177942912713615,
					0.7585775750291835,
					0.801678063387679,
					0.8472274141405963,
					0.8953647655495938,
					0.946237161365793,
					1.0,
					1.0568175092136585,
					1.1168632477805611,
					1.1803206356517297,
					1.2473835142429432,
					1.3182567385564075,
					1.3931568029453036,
					1.4723125024327193,
					1.555965631605075,
					1.6443717232149324,
					1.7378008287493762,
					1.8365383433483473,
					1.9408858775927793,
					2.051162178825567,
					2.167704104819694,
					2.2908676527677723,
					2.4210290467361775,
					2.5585858869056453,
					2.703958364108843,
					2.8575905433749464,
					3.019951720402016,
					3.1915378551007616,
					3.372873086588689,
					3.5645113342624426,
					3.767037989839089,
					3.981071705534973,
					4.207266283844442,
					4.446312674691089,
					4.698941086052156,
					4.965923214503363,
					5.248074602497728,
					5.54625712957911,
					5.86138164514029,
					6.194410750767818,
					6.5463617406727534,
					6.918309709189363,
					7.311390834834173,
					7.726805850957021,
					8.165823713585922,
					8.629785477669701,
					9.120108393559097,
					9.638290236239705,
					10.18591388054117,
					10.76465213629835,
					11.37627285823431,
					12.02264434617413,
					12.705741052085418,
					13.427649611378643,
					14.190575216890926,
					14.99684835502374,
					15.848931924611142,
					16.749428760264383,
					17.70108958317422,
					18.706821403658015,
					19.76969640111862,
					20.892961308540407,
					22.080047330189014,
					23.334580622810044,
					24.66039337234341,
					26.061535499988977,
					27.54228703338169,
					29.107171180666082,
					30.760968147407112,
					32.50872973854347,
					34.3557947899875,
					36.30780547701018,
					38.37072454922792,
					40.55085354483843,
					42.85485203974392,
					45.28975799036204,
					47.863009232263806,
					50.58246620031137,
					53.45643593969714,
					56.49369748123023,
					59.70352865838366,
					63.0957344480193,
					66.68067692136219,
					70.46930689671467,
					74.47319739059888,
					78.70457896950985,
					83.17637711026708,
					87.90225168308842,
					92.89663867799364,
					98.17479430199843,
					103.75284158180126,
					109.64781961431851,
					115.87773561551262,
					122.4616199265049,
					129.41958414499862,
					136.77288255958496,
					144.5439770745928,
					152.75660582380732,
					161.4358556826487,
					170.60823890031244,
					180.301774085957,
					190.54607179632484,
					201.37242498623894,
					212.81390459827134,
					224.90546058357828,
					237.68402866248783,
					251.18864315095823,
					265.4605561975542,
					280.5433637951716,
					296.48313895243456,
					313.3285724315589,
					331.1311214825914,
					349.9451670283577,
					369.8281797802666,
					390.8408957924025,
					413.0475019901619,
					436.51583224016565,
					461.31757456037906,
					487.528490103386,
					515.2286445817562,
					544.5026528424208,
					575.4399373371566,
					608.1350012787176,
					642.6877173170194,
					679.2036326171843,
					717.7942912713615,
					758.5775750291835,
					801.678063387679,
					847.2274141405964,
					895.3647655495937,
					946.237161365793
				],
				"output": [
					0.0,
					0.0,
					0.0,
					0.0,
					0.0,
					0.0,
					0.0,
					0.0,
					0.0,
					0.0,
					0.004428789723135894,
					0.0,
					0.0,
					0.0,
					0.0,
					0.0,
					0.0,
					0.0,
					0.0,
					0.0,
					0.0,
					0.0,
					0.0,
					0.004894978115044936,
					0.0,
					0.0,
					0.0,
					0.0,
					0.0,
					0.0,
					0.004998575535469167,
					0.0,
					0.0,
					0.0,
					0.0,
					0.005646059413120613,
					0.0,
					0.0,
					0.0,
					0.00448058843334801,
					0.0,
					0.0,
					0.005646059413120613,
					0.0,
					0.0,
					0.006008650384605423,
					0.0,
					0.0,
					0.006112247805029654,
					0.0,
					0.00507627360078734,
					0.0,
					0.0057755561886509025,
					0.0060345497397114815,
					0.0,
					0.0061640465152417705,
					0.0060345497397114815,
					0.0,
					0.0068892284582113906,
					0.006267643935666002,
					0.005594260702908497,
					0.00629354329077206,
					0.006138147160135713,
					0.006966926523529564,
					0.006397140711196291,
					0.006474838776514465,
					0.006578436196938696,
					0.014244645308331822,
					0.007847504597135532,
					0.007769806531817358,
					0.015228820802362021,
					0.006707932972468985,
					0.015151122737043847,
					0.015280619512574136,
					0.01525472015746808,
					0.015928103390225583,
					0.017223071145528478,
					0.01486622983087721,
					0.025122374452876125,
					0.017507964051695114,
					0.024837481546709488,
					0.02504467638755795,
					0.026080650591800265,
					0.025303669938618528,
					0.02564036155499728,
					0.033798658413405507,
					0.024630286705861024,
					0.03286628162958742,
					0.031493615808966355,
					0.0382274481365414,
					0.028825982233042398,
					0.03387635647872368,
					0.031882106135557226,
					0.038538240397814096,
					0.028023102224754605,
					0.030043251923027117,
					0.03082023257620885,
					0.027349718991997098,
					0.022532438942270337,
					0.019036026002952528,
					0.018181347284452618,
					0.017766957602755692,
					0.0123539923855896,
					0.009945352360726217,
					0.009453264613711118,
					0.007769806531817358,
					0.005153971666105514,
					0.004221594882287431,
					0.0030043251923027115,
					0.0028489290616663643,
					0.0021237471186967443,
					0.0014762632410452979,
					0.0010618735593483722,
					0.0009841754940301986,
					0.0009064774287120251,
					0.0004920877470150993,
					0.0006992825878635622,
					0.00072518194296962,
					0.0005697858123332729,
					0.0005179871021211572,
					0.00028489290616663643,
					0.0004143896816969257,
					0.00033669161637875215,
					0.0004402890368029836,
					0.0004661883919090415,
					0.00023309419595452075,
					0.000181295485742405,
					0.00020719484084846286,
					0.00015539613063634715,
					0.00015539613063634715,
					0.0001294967755302893,
					0.00010359742042423143,
					5.1798710212115715e-05,
					7.769806531817357e-05,
					2.5899355106057858e-05,
					0.0,
					0.0,
					2.5899355106057858e-05,
					5.1798710212115715e-05,
					7.769806531817357e-05,
					7.769806531817357e-05,
					2.5899355106057858e-05,
					2.5899355106057858e-05,
					0.0,
					2.5899355106057858e-05,
					2.5899355106057858e-05,
					0.0,
					0.0,
					2.5899355106057858e-05,
					7.769806531817357e-05,
					2.5899355106057858e-05,
					2.5899355106057858e-05,
					5.1798710212115715e-05,
					0.0,
					0.0,
					0.0,
					0.0,
					0.0,
					2.5899355106057858e-05,
					0.0,
					0.0,
					0.0,
					0.0,
					2.5899355106057858e-05,
					0.0,
					0.0,
					0.0,
					0.0,
					0.0,
					0.0,
					0.0,
					0.0,
					0.0,
					0.0,
					0.0,
					0.0,
					0.0,
					0.0,
					0.0,
					0.0,
					0.0,
					0.0,
					0.0,
					0.0,
					0.0,
					0.0,
					0.0,
					0.0,
					0.0,
					0.0,
					0.0,
					0.0,
					0.0,
					0.0,
					0.0,
					0.0,
					0.0,
					0.0,
					0.0,
					0.0,
					0.0,
					0.0,
					0.0,
					0.0,
					0.0,
					0.0,
					0.0,
					0.0,
					0.0,
					0.0,
					0.0,
					0.0,
					0.0,
					0.0,
					0.0,
					0.0,
					0.0,
					0.0,
					0.0,
					0.0,
					0.0,
					0.0,
					0.0,
					0.0,
					0.0,
					0.0,
					0.0,
					0.0,
					0.0,
					0.0,
					0.0,
					0.0,
					0.0,
					0.0,
					0.0,
					0.0,
					0.0,
					0.0,
					0.0,
					0.0,
					0.0,
					0.0,
					0.0,
					0.0,
					0.0,
					0.0,
					0.0,
					0.0,
					0.0,
					0.0
				]
			},
			{
				"x": 0.98895336447,
				"bin": [
					0.001,
					0.0010568175092136585,
					0.001116863247780561,
					0.0011803206356517297,
					0.0012473835142429433,
					0.0013182567385564075,
					0.0013931568029453036,
					0.0014723125024327193,
					0.001555965631605075,
					0.0016443717232149323,
					0.0017378008287493763,
					0.0018365383433483473,
					0.0019408858775927793,
					0.0020511621788255646,
					0.002167704104819694,
					0.0022908676527677724,
					0.0024210290467361778,
					0.0025585858869056452,
					0.0027039583641088436,
					0.0028575905433749467,
					0.003019951720402016,
					0.0031915378551007614,
					0.003372873086588689,
					0.0035645113342624426,
					0.003767037989839089,
					0.003981071705534973,
					0.004207266283844442,
					0.004446312674691089,
					0.004698941086052156,
					0.004965923214503363,
					0.005248074602497723,
					0.005546257129579105,
					0.005861381645140285,
					0.006194410750767812,
					0.006546361740672747,
					0.006918309709189363,
					0.007311390834834172,
					0.007726805850957022,
					0.008165823713585922,
					0.008629785477669702,
					0.009120108393559097,
					0.009638290236239706,
					0.010185913880541169,
					0.010764652136298349,
					0.01137627285823431,
					0.012022644346174132,
					0.012705741052085419,
					0.013427649611378642,
					0.014190575216890926,
					0.014996848355023733,
					0.015848931924611134,
					0.016749428760264373,
					0.01770108958317421,
					0.018706821403658005,
					0.01976969640111861,
					0.020892961308540396,
					0.022080047330189003,
					0.023334580622810033,
					0.0246603933723434,
					0.02606153549998895,
					0.02754228703338166,
					0.029107171180666053,
					0.03076096814740708,
					0.032508729738543435,
					0.034355794789987466,
					0.03630780547701014,
					0.03837072454922788,
					0.040550853544838394,
					0.042854852039743964,
					0.04528975799036209,
					0.047863009232263824,
					0.0505824662003114,
					0.053456435939697164,
					0.05649369748123025,
					0.059703528658383694,
					0.06309573444801933,
					0.06668067692136222,
					0.07046930689671471,
					0.07447319739059892,
					0.07870457896950989,
					0.08317637711026708,
					0.08790225168308842,
					0.09289663867799362,
					0.09817479430199844,
					0.10375284158180126,
					0.1096478196143185,
					0.11587773561551262,
					0.1224616199265049,
					0.12941958414499863,
					0.13677288255958495,
					0.1445439770745928,
					0.15275660582380732,
					0.1614358556826487,
					0.17060823890031243,
					0.180301774085957,
					0.19054607179632482,
					0.20137242498623895,
					0.21281390459827113,
					0.22490546058357805,
					0.23768402866248758,
					0.25118864315095796,
					0.2654605561975539,
					0.2805433637951713,
					0.2964831389524342,
					0.31332857243155854,
					0.3311311214825911,
					0.3499451670283573,
					0.3698281797802663,
					0.3908408957924021,
					0.41304750199016144,
					0.4365158322401661,
					0.46131757456037953,
					0.4875284901033865,
					0.5152286445817567,
					0.5445026528424215,
					0.5754399373371573,
					0.6081350012787182,
					0.64268771731702,
					0.6792036326171843,
					0.7177942912713615,
					0.7585775750291835,
					0.801678063387679,
					0.8472274141405963,
					0.8953647655495938,
					0.946237161365793,
					1.0,
					1.0568175092136585,
					1.1168632477805611,
					1.1803206356517297,
					1.2473835142429432,
					1.3182567385564075,
					1.3931568029453036,
					1.4723125024327193,
					1.555965631605075,
					1.6443717232149324,
					1.7378008287493762,
					1.8365383433483473,
					1.9408858775927793,
					2.051162178825567,
					2.167704104819694,
					2.2908676527677723,
					2.4210290467361775,
					2.5585858869056453,
					2.703958364108843,
					2.8575905433749464,
					3.019951720402016,
					3.1915378551007616,
					3.372873086588689,
					3.5645113342624426,
					3.767037989839089,
					3.981071705534973,
					4.207266283844442,
					4.446312674691089,
					4.698941086052156,
					4.965923214503363,
					5.248074602497728,
					5.54625712957911,
					5.86138164514029,
					6.194410750767818,
					6.5463617406727534,
					6.918309709189363,
					7.311390834834173,
					7.726805850957021,
					8.165823713585922,
					8.629785477669701,
					9.120108393559097,
					9.638290236239705,
					10.18591388054117,
					10.76465213629835,
					11.37627285823431,
					12.02264434617413,
					12.705741052085418,
					13.427649611378643,
					14.190575216890926,
					14.99684835502374,
					15.848931924611142,
					16.749428760264383,
					17.70108958317422,
					18.706821403658015,
					19.76969640111862,
					20.892961308540407,
					22.080047330189014,
					23.334580622810044,
					24.66039337234341,
					26.061535499988977,
					27.54228703338169,
					29.107171180666082,
					30.760968147407112,
					32.50872973854347,
					34.3557947899875,
					36.30780547701018,
					38.37072454922792,
					40.55085354483843,
					42.85485203974392,
					45.28975799036204,
					47.863009232263806,
					50.58246620031137,
					53.45643593969714,
					56.49369748123023,
					59.70352865838366,
					63.0957344480193,
					66.68067692136219,
					70.46930689671467,
					74.47319739059888,
					78.70457896950985,
					83.17637711026708,
					87.90225168308842,
					92.89663867799364,
					98.17479430199843,
					103.75284158180126,
					109.64781961431851,
					115.87773561551262,
					122.4616199265049,
					129.41958414499862,
					136.77288255958496,
					144.5439770745928,
					152.75660582380732,
					161.4358556826487,
					170.60823890031244,
					180.301774085957,
					190.54607179632484,
					201.37242498623894,
					212.81390459827134,
					224.90546058357828,
					237.68402866248783,
					251.18864315095823,
					265.4605561975542,
					280.5433637951716,
					296.48313895243456,
					313.3285724315589,
					331.1311214825914,
					349.9451670283577,
					369.8281797802666,
					390.8408957924025,
					413.0475019901619,
					436.51583224016565,
					461.31757456037906,
					487.528490103386,
					515.2286445817562,
					544.5026528424208,
					575.4399373371566,
					608.1350012787176,
					642.6877173170194,
					679.2036326171843,
					717.7942912713615,
					758.5775750291835,
					801.678063387679,
					847.2274141405964,
					895.3647655495937,
					946.237161365793
				],
				"output": [
					0.0,
					0.0,
					0.0,
					0.0,
					0.0,
					0.0,
					0.008299858223062381,
					0.0,
					0.0,
					0.0,
					0.0,
					0.0,
					0.0,
					0.0,
					0.0,
					0.0,
					0.0,
					0.0,
					0.0,
					0.00865430056710775,
					0.0,
					0.0,
					0.0,
					0.0,
					0.0,
					0.0,
					0.009215500945179584,
					0.0,
					0.0,
					0.0,
					0.0,
					0.010426512287334594,
					0.0,
					0.0,
					0.0,
					0.010456049149338374,
					0.0,
					0.0,
					0.0,
					0.010131143667296786,
					0.0,
					0.0,
					0.010544659735349717,
					0.0,
					0.009806238185255198,
					0.0,
					0.010337901701323251,
					0.0,
					0.010869565217391304,
					0.0,
					0.010987712665406428,
					0.010544659735349717,
					0.0,
					0.01027882797731569,
					0.011164933837429112,
					0.010928638941398866,
					0.01187381852551985,
					0.0,
					0.01024929111531191,
					0.011283081285444235,
					0.010426512287334594,
					0.02303875236294896,
					0.0107218809073724,
					0.011017249527410207,
					0.010544659735349717,
					0.021945888468809075,
					0.011253544423440454,
					0.022684310018903593,
					0.02262523629489603,
					0.01193289224952741,
					0.02274338374291115,
					0.022507088846880907,
					0.024515595463137998,
					0.0326382325141777,
					0.02088256143667297,
					0.02182774102079395,
					0.034646739130434784,
					0.0318702741020794,
					0.03127953686200378,
					0.031190926275992438,
					0.028266776937618147,
					0.027705576559546315,
					0.03488303402646503,
					0.03246101134215501,
					0.028680293005671077,
					0.026878544423440454,
					0.030363894139886577,
					0.022772920604914933,
					0.02383624763705104,
					0.025372164461247636,
					0.017810727788279773,
					0.016629253308128544,
					0.01727906427221172,
					0.011371691871455576,
					0.01030836483931947,
					0.008093100189035916,
					0.005671077504725898,
					0.004282844990548204,
					0.003042296786389414,
					0.002422022684310019,
					0.0013882325141776938,
					0.0012110113421550095,
					0.0008270321361058601,
					0.0005316635160680529,
					0.0001476843100189036,
					0.00023629489603024575,
					0.00023629489603024575,
					0.0001476843100189036,
					5.907372400756144e-05,
					5.907372400756144e-05,
					2.953686200378072e-05,
					2.953686200378072e-05,
					5.907372400756144e-05,
					2.953686200378072e-05,
					0.0,
					5.907372400756144e-05,
					0.0,
					0.0,
					2.953686200378072e-05,
					0.0,
					8.861058601134216e-05,
					5.907372400756144e-05,
					0.0,
					2.953686200378072e-05,
					5.907372400756144e-05,
					0.0,
					0.0,
					2.953686200378072e-05,
					0.0,
					0.0,
					2.953686200378072e-05,
					0.0,
					0.0,
					0.0,
					0.0,
					2.953686200378072e-05,
					0.0,
					0.0,
					0.0,
					2.953686200378072e-05,
					0.0,
					0.0,
					0.0,
					0.0,
					0.0,
					0.0,
					0.0,
					0.0,
					2.953686200378072e-05,
					0.0,
					2.953686200378072e-05,
					0.0,
					2.953686200378072e-05,
					0.0,
					0.0,
					0.0,
					0.0,
					0.0,
					0.0,
					0.0,
					0.0,
					0.0,
					0.0,
					0.0,
					0.0,
					0.0,
					0.0,
					0.0,
					0.0,
					0.0,
					0.0,
					0.0,
					0.0,
					0.0,
					0.0,
					0.0,
					0.0,
					0.0,
					0.0,
					0.0,
					0.0,
					0.0,
					0.0,
					0.0,
					0.0,
					0.0,
					0.0,
					0.0,
					0.0,
					0.0,
					0.0,
					0.0,
					0.0,
					0.0,
					0.0,
					0.0,
					0.0,
					0.0,
					0.0,
					0.0,
					0.0,
					0.0,
					0.0,
					0.0,
					0.0,
					0.0,
					0.0,
					0.0,
					0.0,
					0.0,
					0.0,
					0.0,
					0.0,
					0.0,
					0.0,
					0.0,
					0.0,
					0.0,
					0.0,
					0.0,
					0.0,
					0.0,
					0.0,
					0.0,
					0.0,
					0.0,
					0.0,
					0.0,
					0.0,
					0.0,
					0.0,
					0.0,
					0.0,
					0.0,
					0.0,
					0.0,
					0.0,
					0.0,
					0.0,
					0.0,
					0.0,
					0.0,
					0.0,
					0.0,
					0.0,
					0.0,
					0.0,
					0.0,
					0.0,
					0.0
				]
			},
			{
				"x": 1.4040590724,
				"bin": [
					0.001,
					0.0010568175092136585,
					0.001116863247780561,
					0.0011803206356517297,
					0.0012473835142429433,
					0.0013182567385564075,
					0.0013931568029453036,
					0.0014723125024327193,
					0.001555965631605075,
					0.0016443717232149323,
					0.0017378008287493763,
					0.0018365383433483473,
					0.0019408858775927793,
					0.0020511621788255646,
					0.002167704104819694,
					0.0022908676527677724,
					0.0024210290467361778,
					0.0025585858869056452,
					0.0027039583641088436,
					0.0028575905433749467,
					0.003019951720402016,
					0.0031915378551007614,
					0.003372873086588689,
					0.0035645113342624426,
					0.003767037989839089,
					0.003981071705534973,
					0.004207266283844442,
					0.004446312674691089,
					0.004698941086052156,
					0.004965923214503363,
					0.005248074602497723,
					0.005546257129579105,
					0.005861381645140285,
					0.006194410750767812,
					0.006546361740672747,
					0.006918309709189363,
					0.007311390834834172,
					0.007726805850957022,
					0.008165823713585922,
					0.008629785477669702,
					0.009120108393559097,
					0.009638290236239706,
					0.010185913880541169,
					0.010764652136298349,
					0.01137627285823431,
					0.012022644346174132,
					0.012705741052085419,
					0.013427649611378642,
					0.014190575216890926,
					0.014996848355023733,
					0.015848931924611134,
					0.016749428760264373,
					0.01770108958317421,
					0.018706821403658005,
					0.01976969640111861,
					0.020892961308540396,
					0.022080047330189003,
					0.023334580622810033,
					0.0246603933723434,
					0.02606153549998895,
					0.02754228703338166,
					0.029107171180666053,
					0.03076096814740708,
					0.032508729738543435,
					0.034355794789987466,
					0.03630780547701014,
					0.03837072454922788,
					0.040550853544838394,
					0.042854852039743964,
					0.04528975799036209,
					0.047863009232263824,
					0.0505824662003114,
					0.053456435939697164,
					0.05649369748123025,
					0.059703528658383694,
					0.06309573444801933,
					0.06668067692136222,
					0.07046930689671471,
					0.07447319739059892,
					0.07870457896950989,
					0.08317637711026708,
					0.08790225168308842,
					0.09289663867799362,
					0.09817479430199844,
					0.10375284158180126,
					0.1096478196143185,
					0.11587773561551262,
					0.1224616199265049,
					0.12941958414499863,
					0.13677288255958495,
					0.1445439770745928,
					0.15275660582380732,
					0.1614358556826487,
					0.17060823890031243,
					0.180301774085957,
					0.19054607179632482,
					0.20137242498623895,
					0.21281390459827113,
					0.22490546058357805,
					0.23768402866248758,
					0.25118864315095796,
					0.2654605561975539,
					0.2805433637951713,
					0.2964831389524342,
					0.31332857243155854,
					0.3311311214825911,
					0.3499451670283573,
					0.3698281797802663,
					0.3908408957924021,
					0.41304750199016144,
					0.4365158322401661,
					0.46131757456037953,
					0.4875284901033865,
					0.5152286445817567,
					0.5445026528424215,
					0.5754399373371573,
					0.6081350012787182,
					0.64268771731702,
					0.6792036326171843,
					0.7177942912713615,
					0.7585775750291835,
					0.801678063387679,
					0.8472274141405963,
					0.8953647655495938,
					0.946237161365793,
					1.0,
					1.0568175092136585,
					1.1168632477805611,
					1.1803206356517297,
					1.2473835142429432,
					1.3182567385564075,
					1.3931568029453036,
					1.4723125024327193,
					1.555965631605075,
					1.6443717232149324,
					1.7378008287493762,
					1.8365383433483473,
					1.9408858775927793,
					2.051162178825567,
					2.167704104819694,
					2.2908676527677723,
					2.4210290467361775,
					2.5585858869056453,
					2.703958364108843,
					2.8575905433749464,
					3.019951720402016,
					3.1915378551007616,
					3.372873086588689,
					3.5645113342624426,
					3.767037989839089,
					3.981071705534973,
					4.207266283844442,
					4.446312674691089,
					4.698941086052156,
					4.965923214503363,
					5.248074602497728,
					5.54625712957911,
					5.86138164514029,
					6.194410750767818,
					6.5463617406727534,
					6.918309709189363,
					7.311390834834173,
					7.726805850957021,
					8.165823713585922,
					8.629785477669701,
					9.120108393559097,
					9.638290236239705,
					10.18591388054117,
					10.76465213629835,
					11.37627285823431,
					12.02264434617413,
					12.705741052085418,
					13.427649611378643,
					14.190575216890926,
					14.99684835502374,
					15.848931924611142,
					16.749428760264383,
					17.70108958317422,
					18.706821403658015,
					19.76969640111862,
					20.892961308540407,
					22.080047330189014,
					23.334580622810044,
					24.66039337234341,
					26.061535499988977,
					27.54228703338169,
					29.107171180666082,
					30.760968147407112,
					32.50872973854347,
					34.3557947899875,
					36.30780547701018,
					38.37072454922792,
					40.55085354483843,
					42.85485203974392,
					45.28975799036204,
					47.863009232263806,
					50.58246620031137,
					53.45643593969714,
					56.49369748123023,
					59.70352865838366,
					63.0957344480193,
					66.68067692136219,
					70.46930689671467,
					74.47319739059888,
					78.70457896950985,
					83.17637711026708,
					87.90225168308842,
					92.89663867799364,
					98.17479430199843,
					103.75284158180126,
					109.64781961431851,
					115.87773561551262,
					122.4616199265049,
					129.41958414499862,
					136.77288255958496,
					144.5439770745928,
					152.75660582380732,
					161.4358556826487,
					170.60823890031244,
					180.301774085957,
					190.54607179632484,
					201.37242498623894,
					212.81390459827134,
					224.90546058357828,
					237.68402866248783,
					251.18864315095823,
					265.4605561975542,
					280.5433637951716,
					296.48313895243456,
					313.3285724315589,
					331.1311214825914,
					349.9451670283577,
					369.8281797802666,
					390.8408957924025,
					413.0475019901619,
					436.51583224016565,
					461.31757456037906,
					487.528490103386,
					515.2286445817562,
					544.5026528424208,
					575.4399373371566,
					608.1350012787176,
					642.6877173170194,
					679.2036326171843,
					717.7942912713615,
					758.5775750291835,
					801.678063387679,
					847.2274141405964,
					895.3647655495937,
					946.237161365793
				],
				"output": [
					0.0,
					0.0,
					0.0,
					0.0,
					0.0,
					0.0,
					0.0,
					0.0,
					0.007839500969400658,
					0.0,
					0.0,
					0.0,
					0.0,
					0.0,
					0.0,
					0.0,
					0.0,
					0.0,
					0.0,
					0.0,
					0.008036190957880244,
					0.0,
					0.0,
					0.0,
					0.0,
					0.0,
					0.0,
					0.0,
					0.008176683806794234,
					0.0,
					0.0,
					0.0,
					0.0,
					0.007727106690269465,
					0.0,
					0.0,
					0.0,
					0.007699008120486667,
					0.0,
					0.0,
					0.007979993818314648,
					0.0,
					0.0,
					0.009132035179409368,
					0.0,
					0.0,
					0.008879148051364185,
					0.0,
					0.008401472365056619,
					0.0,
					0.00924442945854056,
					0.007474219562224283,
					0.0,
					0.009469218016802944,
					0.008682458062884599,
					0.0,
					0.008991542330495378,
					0.009188232318974964,
					0.009694006575065328,
					0.009216330888757762,
					0.009553513726151338,
					0.009132035179409368,
					0.010340273680069685,
					0.00994689370311051,
					0.009750203714630925,
					0.019978083115569416,
					0.010227879400938493,
					0.011211329343336424,
					0.018516957486863918,
					0.01919132316165107,
					0.00994689370311051,
					0.021158223046446937,
					0.020455758801876986,
					0.021158223046446937,
					0.01989378740622102,
					0.022591250105369637,
					0.031835679563910195,
					0.020174773104049006,
					0.03149849672651662,
					0.030121666807159515,
					0.028801034027368007,
					0.02787378122453567,
					0.02776138694540448,
					0.03658433785720307,
					0.026215965607350587,
					0.033690185169574866,
					0.030852229621512264,
					0.036668633566551465,
					0.026384557026047376,
					0.029953075388462726,
					0.02514821995560426,
					0.029700188260417544,
					0.02427716429233752,
					0.020455758801876986,
					0.017083930427941218,
					0.016859141869678834,
					0.012503863553345134,
					0.010874146505942848,
					0.008626260923319003,
					0.006603163898957543,
					0.006153586782432774,
					0.00418668689763691,
					0.0027536598387142095,
					0.002079294163927056,
					0.0017421113265334795,
					0.0010677456517463261,
					0.0008148585237011437,
					0.000505774256090365,
					0.00028098569782798055,
					0.0003371828373935767,
					8.429570934839417e-05,
					0.00011239427913119222,
					2.8098569782798055e-05,
					2.8098569782798055e-05,
					8.429570934839417e-05,
					2.8098569782798055e-05,
					8.429570934839417e-05,
					0.0,
					0.0,
					0.0,
					5.619713956559611e-05,
					0.0,
					2.8098569782798055e-05,
					5.619713956559611e-05,
					0.0,
					2.8098569782798055e-05,
					0.0,
					0.0,
					2.8098569782798055e-05,
					0.0,
					0.0,
					0.0,
					0.0,
					0.0,
					0.0,
					0.0,
					0.0,
					0.0,
					0.0,
					0.0,
					0.0,
					0.0,
					0.0,
					0.0,
					0.0,
					0.0,
					0.0,
					0.0,
					0.0,
					0.0,
					0.0,
					0.0,
					0.0,
					0.0,
					0.0,
					0.0,
					0.0,
					0.0,
					0.0,
					0.0,
					0.0,
					0.0,
					0.0,
					0.0,
					0.0,
					0.0,
					0.0,
					0.0,
					0.0,
					0.0,
					0.0,
					0.0,
					0.0,
					0.0,
					0.0,
					0.0,
					0.0,
					0.0,
					0.0,
					0.0,
					0.0,
					0.0,
					0.0,
					0.0,
					0.0,
					0.0,
					0.0,
					0.0,
					0.0,
					0.0,
					0.0,
					0.0,
					0.0,
					0.0,
					0.0,
					0.0,
					0.0,
					0.0,
					0.0,
					0.0,
					0.0,
					0.0,
					0.0,
					0.0,
					0.0,
					0.0,
					0.0,
					0.0,
					0.0,
					0.0,
					0.0,
					0.0,
					0.0,
					0.0,
					0.0,
					0.0,
					0.0,
					0.0,
					0.0,
					0.0,
					0.0,
					0.0,
					0.0,
					0.0,
					0.0,
					0.0,
					0.0,
					0.0,
					0.0,
					0.0,
					0.0,
					0.0,
					0.0,
					0.0,
					0.0,
					0.0,
					0.0,
					0.0,
					0.0,
					0.0,
					0.0,
					0.0,
					0.0,
					0.0,
					0.0,
					0.0,
					0.0,
					0.0,
					0.0,
					0.0
				]
			},
			{
				"x": 3.49480474215,
				"bin": [
					0.001,
					0.0010568175092136585,
					0.001116863247780561,
					0.0011803206356517297,
					0.0012473835142429433,
					0.0013182567385564075,
					0.0013931568029453036,
					0.0014723125024327193,
					0.001555965631605075,
					0.0016443717232149323,
					0.0017378008287493763,
					0.0018365383433483473,
					0.0019408858775927793,
					0.0020511621788255646,
					0.002167704104819694,
					0.0022908676527677724,
					0.0024210290467361778,
					0.0025585858869056452,
					0.0027039583641088436,
					0.0028575905433749467,
					0.003019951720402016,
					0.0031915378551007614,
					0.003372873086588689,
					0.0035645113342624426,
					0.003767037989839089,
					0.003981071705534973,
					0.004207266283844442,
					0.004446312674691089,
					0.004698941086052156,
					0.004965923214503363,
					0.005248074602497723,
					0.005546257129579105,
					0.005861381645140285,
					0.006194410750767812,
					0.006546361740672747,
					0.006918309709189363,
					0.007311390834834172,
					0.007726805850957022,
					0.008165823713585922,
					0.008629785477669702,
					0.009120108393559097,
					0.009638290236239706,
					0.010185913880541169,
					0.010764652136298349,
					0.01137627285823431,
					0.012022644346174132,
					0.012705741052085419,
					0.013427649611378642,
					0.014190575216890926,
					0.014996848355023733,
					0.015848931924611134,
					0.016749428760264373,
					0.01770108958317421,
					0.018706821403658005,
					0.01976969640111861,
					0.020892961308540396,
					0.022080047330189003,
					0.023334580622810033,
					0.0246603933723434,
					0.02606153549998895,
					0.02754228703338166,
					0.029107171180666053,
					0.03076096814740708,
					0.032508729738543435,
					0.034355794789987466,
					0.03630780547701014,
					0.03837072454922788,
					0.040550853544838394,
					0.042854852039743964,
					0.04528975799036209,
					0.047863009232263824,
					0.0505824662003114,
					0.053456435939697164,
					0.05649369748123025,
					0.059703528658383694,
					0.06309573444801933,
					0.06668067692136222,
					0.07046930689671471,
					0.07447319739059892,
					0.07870457896950989,
					0.08317637711026708,
					0.08790225168308842,
					0.09289663867799362,
					0.09817479430199844,
					0.10375284158180126,
					0.1096478196143185,
					0.11587773561551262,
					0.1224616199265049,
					0.12941958414499863,
					0.13677288255958495,
					0.1445439770745928,
					0.15275660582380732,
					0.1614358556826487,
					0.17060823890031243,
					0.180301774085957,
					0.19054607179632482,
					0.20137242498623895,
					0.21281390459827113,
					0.22490546058357805,
					0.23768402866248758,
					0.25118864315095796,
					0.2654605561975539,
					0.2805433637951713,
					0.2964831389524342,
					0.31332857243155854,
					0.3311311214825911,
					0.3499451670283573,
					0.3698281797802663,
					0.3908408957924021,
					0.41304750199016144,
					0.4365158322401661,
					0.46131757456037953,
					0.4875284901033865,
					0.5152286445817567,
					0.5445026528424215,
					0.5754399373371573,
					0.6081350012787182,
					0.64268771731702,
					0.6792036326171843,
					0.7177942912713615,
					0.7585775750291835,
					0.801678063387679,
					0.8472274141405963,
					0.8953647655495938,
					0.946237161365793,
					1.0,
					1.0568175092136585,
					1.1168632477805611,
					1.1803206356517297,
					1.2473835142429432,
					1.3182567385564075,
					1.3931568029453036,
					1.4723125024327193,
					1.555965631605075,
					1.6443717232149324,
					1.7378008287493762,
					1.8365383433483473,
					1.9408858775927793,
					2.051162178825567,
					2.167704104819694,
					2.2908676527677723,
					2.4210290467361775,
					2.5585858869056453,
					2.703958364108843,
					2.8575905433749464,
					3.019951720402016,
					3.1915378551007616,
					3.372873086588689,
					3.5645113342624426,
					3.767037989839089,
					3.981071705534973,
					4.207266283844442,
					4.446312674691089,
					4.698941086052156,
					4.965923214503363,
					5.248074602497728,
					5.54625712957911,
					5.86138164514029,
					6.194410750767818,
					6.5463617406727534,
					6.918309709189363,
					7.311390834834173,
					7.726805850957021,
					8.165823713585922,
					8.629785477669701,
					9.120108393559097,
					9.638290236239705,
					10.18591388054117,
					10.76465213629835,
					11.37627285823431,
					12.02264434617413,
					12.705741052085418,
					13.427649611378643,
					14.190575216890926,
					14.99684835502374,
					15.848931924611142,
					16.749428760264383,
					17.70108958317422,
					18.706821403658015,
					19.76969640111862,
					20.892961308540407,
					22.080047330189014,
					23.334580622810044,
					24.66039337234341,
					26.061535499988977,
					27.54228703338169,
					29.107171180666082,
					30.760968147407112,
					32.50872973854347,
					34.3557947899875,
					36.30780547701018,
					38.37072454922792,
					40.55085354483843,
					42.85485203974392,
					45.28975799036204,
					47.863009232263806,
					50.58246620031137,
					53.45643593969714,
					56.49369748123023,
					59.70352865838366,
					63.0957344480193,
					66.68067692136219,
					70.46930689671467,
					74.47319739059888,
					78.70457896950985,
					83.17637711026708,
					87.90225168308842,
					92.89663867799364,
					98.17479430199843,
					103.75284158180126,
					109.64781961431851,
					115.87773561551262,
					122.4616199265049,
					129.41958414499862,
					136.77288255958496,
					144.5439770745928,
					152.75660582380732,
					161.4358556826487,
					170.60823890031244,
					180.301774085957,
					190.54607179632484,
					201.37242498623894,
					212.81390459827134,
					224.90546058357828,
					237.68402866248783,
					251.18864315095823,
					265.4605561975542,
					280.5433637951716,
					296.48313895243456,
					313.3285724315589,
					331.1311214825914,
					349.9451670283577,
					369.8281797802666,
					390.8408957924025,
					413.0475019901619,
					436.51583224016565,
					461.31757456037906,
					487.528490103386,
					515.2286445817562,
					544.5026528424208,
					575.4399373371566,
					608.1350012787176,
					642.6877173170194,
					679.2036326171843,
					717.7942912713615,
					758.5775750291835,
					801.678063387679,
					847.2274141405964,
					895.3647655495937,
					946.237161365793
				],
				"output": [
					0.0,
					0.0,
					0.0,
					0.0,
					0.0,
					0.0,
					0.0,
					0.0,
					0.0,
					0.01320259149010681,
					0.0,
					0.0,
					0.0,
					0.0,
					0.0,
					0.0,
					0.0,
					0.013132551216949746,
					0.0,
					0.0,
					0.0,
					0.0,
					0.013027490807214149,
					0.0,
					0.0,
					0.0,
					0.014148135177727193,
					0.0,
					0.0,
					0.015268779548240238,
					0.0,
					0.0,
					0.013902994221677465,
					0.0,
					0.012957450534057082,
					0.0,
					0.0,
					0.015583960777447031,
					0.013938014358255996,
					0.0,
					0.013622833129049203,
					0.0,
					0.014148135177727193,
					0.01463841708982665,
					0.0,
					0.015233759411661706,
					0.014183155314305727,
					0.014218175450884258,
					0.014218175450884258,
					0.014848537909297846,
					0.014603396953248117,
					0.014673437226405184,
					0.013938014358255996,
					0.015023638592190509,
					0.02913675363333917,
					0.01397303449483453,
					0.02913675363333917,
					0.014393276133776922,
					0.02861145158466118,
					0.013762913675363335,
					0.02556469970232884,
					0.025634739975485904,
					0.024829276834179653,
					0.024584135878129926,
					0.03733146559271581,
					0.024444055331815793,
					0.034389774120119065,
					0.022132726317632637,
					0.029872176501488355,
					0.02913675363333917,
					0.028261250218875853,
					0.03456487480301173,
					0.022763088776046228,
					0.027700928033619333,
					0.026160042024163895,
					0.02384871300998074,
					0.01912099457187883,
					0.021327263176326387,
					0.01807039047452285,
					0.01572404132376116,
					0.011941866573279636,
					0.011311504114866047,
					0.009140255646997024,
					0.007529329364384521,
					0.005042899667308702,
					0.0040273157065312554,
					0.0030817720189108737,
					0.0014708457362983716,
					0.0012607249168271756,
					0.0007004027315706532,
					0.0005953423218350551,
					0.0003502013657853266,
					0.0001751006828926633,
					0.00010506040973559796,
					7.004027315706531e-05,
					7.004027315706531e-05,
					3.5020136578532657e-05,
					0.0,
					3.5020136578532657e-05,
					0.0,
					0.0,
					0.0,
					0.0,
					0.0,
					3.5020136578532657e-05,
					0.0,
					0.0,
					0.0,
					0.0,
					0.0,
					0.0,
					0.0,
					0.0,
					0.0,
					0.0,
					0.0,
					0.0,
					0.0,
					0.0,
					0.0,
					0.0,
					3.5020136578532657e-05,
					0.0,
					0.0,
					0.0,
					0.0,
					0.0,
					0.0,
					0.0,
					0.0,
					0.0,
					0.0,
					0.0,
					0.0,
					0.0,
					0.0,
					0.0,
					0.0,
					0.0,
					0.0,
					0.0,
					0.0,
					0.0,
					0.0,
					0.0,
					0.0,
					0.0,
					0.0,
					0.0,
					0.0,
					0.0,
					0.0,
					0.0,
					0.0,
					0.0,
					0.0,
					0.0,
					0.0,
					0.0,
					0.0,
					0.0,
					0.0,
					0.0,
					0.0,
					0.0,
					0.0,
					0.0,
					0.0,
					0.0,
					0.0,
					0.0,
					0.0,
					0.0,
					0.0,
					0.0,
					0.0,
					0.0,
					0.0,
					0.0,
					0.0,
					0.0,
					0.0,
					0.0,
					0.0,
					0.0,
					0.0,
					0.0,
					0.0,
					0.0,
					0.0,
					0.0,
					0.0,
					0.0,
					0.0,
					0.0,
					0.0,
					0.0,
					0.0,
					0.0,
					0.0,
					0.0,
					0.0,
					0.0,
					0.0,
					0.0,
					0.0,
					0.0,
					0.0,
					0.0,
					0.0,
					0.0,
					0.0,
					0.0,
					0.0,
					0.0,
					0.0,
					0.0,
					0.0,
					0.0,
					0.0,
					0.0,
					0.0,
					0.0,
					0.0,
					0.0,
					0.0,
					0.0,
					0.0,
					0.0,
					0.0,
					0.0,
					0.0,
					0.0,
					0.0,
					0.0,
					0.0,
					0.0,
					0.0,
					0.0,
					0.0,
					0.0,
					0.0,
					0.0,
					0.0,
					0.0,
					0.0,
					0.0,
					0.0,
					0.0,
					0.0
				]
			},
			{
				"x": 4.008727883850001,
				"bin": [
					0.001,
					0.0010568175092136585,
					0.001116863247780561,
					0.0011803206356517297,
					0.0012473835142429433,
					0.0013182567385564075,
					0.0013931568029453036,
					0.0014723125024327193,
					0.001555965631605075,
					0.0016443717232149323,
					0.0017378008287493763,
					0.0018365383433483473,
					0.0019408858775927793,
					0.0020511621788255646,
					0.002167704104819694,
					0.0022908676527677724,
					0.0024210290467361778,
					0.0025585858869056452,
					0.0027039583641088436,
					0.0028575905433749467,
					0.003019951720402016,
					0.0031915378551007614,
					0.003372873086588689,
					0.0035645113342624426,
					0.003767037989839089,
					0.003981071705534973,
					0.004207266283844442,
					0.004446312674691089,
					0.004698941086052156,
					0.004965923214503363,
					0.005248074602497723,
					0.005546257129579105,
					0.005861381645140285,
					0.006194410750767812,
					0.006546361740672747,
					0.006918309709189363,
					0.007311390834834172,
					0.007726805850957022,
					0.008165823713585922,
					0.008629785477669702,
					0.009120108393559097,
					0.009638290236239706,
					0.010185913880541169,
					0.010764652136298349,
					0.01137627285823431,
					0.012022644346174132,
					0.012705741052085419,
					0.013427649611378642,
					0.014190575216890926,
					0.014996848355023733,
					0.015848931924611134,
					0.016749428760264373,
					0.01770108958317421,
					0.018706821403658005,
					0.01976969640111861,
					0.020892961308540396,
					0.022080047330189003,
					0.023334580622810033,
					0.0246603933723434,
					0.02606153549998895,
					0.02754228703338166,
					0.029107171180666053,
					0.03076096814740708,
					0.032508729738543435,
					0.034355794789987466,
					0.03630780547701014,
					0.03837072454922788,
					0.040550853544838394,
					0.042854852039743964,
					0.04528975799036209,
					0.047863009232263824,
					0.0505824662003114,
					0.053456435939697164,
					0.05649369748123025,
					0.059703528658383694,
					0.06309573444801933,
					0.06668067692136222,
					0.07046930689671471,
					0.07447319739059892,
					0.07870457896950989,
					0.08317637711026708,
					0.08790225168308842,
					0.09289663867799362,
					0.09817479430199844,
					0.10375284158180126,
					0.1096478196143185,
					0.11587773561551262,
					0.1224616199265049,
					0.12941958414499863,
					0.13677288255958495,
					0.1445439770745928,
					0.15275660582380732,
					0.1614358556826487,
					0.17060823890031243,
					0.180301774085957,
					0.19054607179632482,
					0.20137242498623895,
					0.21281390459827113,
					0.22490546058357805,
					0.23768402866248758,
					0.25118864315095796,
					0.2654605561975539,
					0.2805433637951713,
					0.2964831389524342,
					0.31332857243155854,
					0.3311311214825911,
					0.3499451670283573,
					0.3698281797802663,
					0.3908408957924021,
					0.41304750199016144,
					0.4365158322401661,
					0.46131757456037953,
					0.4875284901033865,
					0.5152286445817567,
					0.5445026528424215,
					0.5754399373371573,
					0.6081350012787182,
					0.64268771731702,
					0.6792036326171843,
					0.7177942912713615,
					0.7585775750291835,
					0.801678063387679,
					0.8472274141405963,
					0.8953647655495938,
					0.946237161365793,
					1.0,
					1.0568175092136585,
					1.1168632477805611,
					1.1803206356517297,
					1.2473835142429432,
					1.3182567385564075,
					1.3931568029453036,
					1.4723125024327193,
					1.555965631605075,
					1.6443717232149324,
					1.7378008287493762,
					1.8365383433483473,
					1.9408858775927793,
					2.051162178825567,
					2.167704104819694,
					2.2908676527677723,
					2.4210290467361775,
					2.5585858869056453,
					2.703958364108843,
					2.8575905433749464,
					3.019951720402016,
					3.1915378551007616,
					3.372873086588689,
					3.5645113342624426,
					3.767037989839089,
					3.981071705534973,
					4.207266283844442,
					4.446312674691089,
					4.698941086052156,
					4.965923214503363,
					5.248074602497728,
					5.54625712957911,
					5.86138164514029,
					6.194410750767818,
					6.5463617406727534,
					6.918309709189363,
					7.311390834834173,
					7.726805850957021,
					8.165823713585922,
					8.629785477669701,
					9.120108393559097,
					9.638290236239705,
					10.18591388054117,
					10.76465213629835,
					11.37627285823431,
					12.02264434617413,
					12.705741052085418,
					13.427649611378643,
					14.190575216890926,
					14.99684835502374,
					15.848931924611142,
					16.749428760264383,
					17.70108958317422,
					18.706821403658015,
					19.76969640111862,
					20.892961308540407,
					22.080047330189014,
					23.334580622810044,
					24.66039337234341,
					26.061535499988977,
					27.54228703338169,
					29.107171180666082,
					30.760968147407112,
					32.50872973854347,
					34.3557947899875,
					36.30780547701018,
					38.37072454922792,
					40.55085354483843,
					42.85485203974392,
					45.28975799036204,
					47.863009232263806,
					50.58246620031137,
					53.45643593969714,
					56.49369748123023,
					59.70352865838366,
					63.0957344480193,
					66.68067692136219,
					70.46930689671467,
					74.47319739059888,
					78.70457896950985,
					83.17637711026708,
					87.90225168308842,
					92.89663867799364,
					98.17479430199843,
					103.75284158180126,
					109.64781961431851,
					115.87773561551262,
					122.4616199265049,
					129.41958414499862,
					136.77288255958496,
					144.5439770745928,
					152.75660582380732,
					161.4358556826487,
					170.60823890031244,
					180.301774085957,
					190.54607179632484,
					201.37242498623894,
					212.81390459827134,
					224.90546058357828,
					237.68402866248783,
					251.18864315095823,
					265.4605561975542,
					280.5433637951716,
					296.48313895243456,
					313.3285724315589,
					331.1311214825914,
					349.9451670283577,
					369.8281797802666,
					390.8408957924025,
					413.0475019901619,
					436.51583224016565,
					461.31757456037906,
					487.528490103386,
					515.2286445817562,
					544.5026528424208,
					575.4399373371566,
					608.1350012787176,
					642.6877173170194,
					679.2036326171843,
					717.7942912713615,
					758.5775750291835,
					801.678063387679,
					847.2274141405964,
					895.3647655495937,
					946.237161365793
				],
				"output": [
					0.0,
					0.0,
					0.0,
					0.0,
					0.0,
					0.0,
					0.0,
					0.0,
					0.013012269721721297,
					0.0,
					0.0,
					0.0,
					0.0,
					0.0,
					0.0,
					0.014603444008344825,
					0.0,
					0.0,
					0.0,
					0.0,
					0.013966974293695414,
					0.0,
					0.0,
					0.0,
					0.014709522294119728,
					0.0,
					0.0,
					0.0,
					0.014320568579611753,
					0.0,
					0.014214490293836852,
					0.0,
					0.0,
					0.014320568579611753,
					0.0,
					0.014674162865528093,
					0.0,
					0.014037693150878681,
					0.0,
					0.015204554294402602,
					0.01340122343622927,
					0.0,
					0.014850960008486264,
					0.014674162865528093,
					0.01428520915102012,
					0.014674162865528093,
					0.013825536579328878,
					0.01608854000919345,
					0.014073052579470316,
					0.01615925886637672,
					0.01463880343693646,
					0.01545207029454404,
					0.014921678865669532,
					0.029807998302747427,
					0.01463880343693646,
					0.030126233160072135,
					0.014355928008203388,
					0.028464340016265337,
					0.02903009087373148,
					0.02517591315724338,
					0.02609525830062586,
					0.024079770870902725,
					0.025529507443159717,
					0.022665393727237367,
					0.03468759944839291,
					0.02206428344117959,
					0.02903009087373148,
					0.031328453732187685,
					0.0299847954457056,
					0.02499911601428521,
					0.03242459601852834,
					0.026731728015275274,
					0.01948304515399031,
					0.029878717159930696,
					0.02001343658286482,
					0.018210105724691488,
					0.01856370001060783,
					0.014780241151302996,
					0.013966974293695414,
					0.010148156005798947,
					0.009087373148049928,
					0.007920512004526007,
					0.004879601145645486,
					0.003535942859163396,
					0.0031469891446554224,
					0.0019094091439482337,
					0.0013082988578904564,
					0.000848626286199215,
					0.0004243131430996075,
					7.071885718326793e-05,
					0.00024751600014143773,
					0.0,
					0.00014143771436653585,
					3.535942859163396e-05,
					0.0,
					0.0,
					0.0,
					0.0,
					0.0,
					0.0,
					0.0,
					0.0,
					0.0,
					0.0,
					0.0,
					3.535942859163396e-05,
					0.0,
					0.0,
					0.0,
					3.535942859163396e-05,
					0.0,
					0.0,
					0.0,
					0.0,
					0.0,
					0.0,
					0.0,
					0.0,
					0.0,
					0.0,
					0.0,
					0.0,
					0.0,
					0.0,
					0.0,
					0.0,
					0.0,
					0.0,
					0.0,
					0.0,
					0.0,
					0.0,
					0.0,
					0.0,
					0.0,
					0.0,
					0.0,
					0.0,
					0.0,
					0.0,
					0.0,
					0.0,
					0.0,
					0.0,
					0.0,
					0.0,
					0.0,
					0.0,
					0.0,
					0.0,
					0.0,
					0.0,
					0.0,
					0.0,
					0.0,
					0.0,
					0.0,
					0.0,
					0.0,
					0.0,
					0.0,
					0.0,
					0.0,
					0.0,
					0.0,
					0.0,
					0.0,
					0.0,
					0.0,
					0.0,
					0.0,
					0.0,
					0.0,
					0.0,
					0.0,
					0.0,
					0.0,
					0.0,
					0.0,
					0.0,
					0.0,
					0.0,
					0.0,
					0.0,
					0.0,
					0.0,
					0.0,
					0.0,
					0.0,
					0.0,
					0.0,
					0.0,
					0.0,
					0.0,
					0.0,
					0.0,
					0.0,
					0.0,
					0.0,
					0.0,
					0.0,
					0.0,
					0.0,
					0.0,
					0.0,
					0.0,
					0.0,
					0.0,
					0.0,
					0.0,
					0.0,
					0.0,
					0.0,
					0.0,
					0.0,
					0.0,
					0.0,
					0.0,
					0.0,
					0.0,
					0.0,
					0.0,
					0.0,
					0.0,
					0.0,
					0.0,
					0.0,
					0.0,
					0.0,
					0.0,
					0.0,
					0.0,
					0.0,
					0.0,
					0.0,
					0.0,
					0.0,
					0.0,
					0.0,
					0.0,
					0.0,
					0.0,
					0.0,
					0.0,
					0.0,
					0.0,
					0.0,
					0.0,
					0.0,
					0.0
				]
			},
			{
				"x": 4.19906133693,
				"bin": [
					0.001,
					0.0010568175092136585,
					0.001116863247780561,
					0.0011803206356517297,
					0.0012473835142429433,
					0.0013182567385564075,
					0.0013931568029453036,
					0.0014723125024327193,
					0.001555965631605075,
					0.0016443717232149323,
					0.0017378008287493763,
					0.0018365383433483473,
					0.0019408858775927793,
					0.0020511621788255646,
					0.002167704104819694,
					0.0022908676527677724,
					0.0024210290467361778,
					0.0025585858869056452,
					0.0027039583641088436,
					0.0028575905433749467,
					0.003019951720402016,
					0.0031915378551007614,
					0.003372873086588689,
					0.0035645113342624426,
					0.003767037989839089,
					0.003981071705534973,
					0.004207266283844442,
					0.004446312674691089,
					0.004698941086052156,
					0.004965923214503363,
					0.005248074602497723,
					0.005546257129579105,
					0.005861381645140285,
					0.006194410750767812,
					0.006546361740672747,
					0.006918309709189363,
					0.007311390834834172,
					0.007726805850957022,
					0.008165823713585922,
					0.008629785477669702,
					0.009120108393559097,
					0.009638290236239706,
					0.010185913880541169,
					0.010764652136298349,
					0.01137627285823431,
					0.012022644346174132,
					0.012705741052085419,
					0.013427649611378642,
					0.014190575216890926,
					0.014996848355023733,
					0.015848931924611134,
					0.016749428760264373,
					0.01770108958317421,
					0.018706821403658005,
					0.01976969640111861,
					0.020892961308540396,
					0.022080047330189003,
					0.023334580622810033,
					0.0246603933723434,
					0.02606153549998895,
					0.02754228703338166,
					0.029107171180666053,
					0.03076096814740708,
					0.032508729738543435,
					0.034355794789987466,
					0.03630780547701014,
					0.03837072454922788,
					0.040550853544838394,
					0.042854852039743964,
					0.04528975799036209,
					0.047863009232263824,
					0.0505824662003114,
					0.053456435939697164,
					0.05649369748123025,
					0.059703528658383694,
					0.06309573444801933,
					0.06668067692136222,
					0.07046930689671471,
					0.07447319739059892,
					0.07870457896950989,
					0.08317637711026708,
					0.08790225168308842,
					0.09289663867799362,
					0.09817479430199844,
					0.10375284158180126,
					0.1096478196143185,
					0.11587773561551262,
					0.1224616199265049,
					0.12941958414499863,
					0.13677288255958495,
					0.1445439770745928,
					0.15275660582380732,
					0.1614358556826487,
					0.17060823890031243,
					0.180301774085957,
					0.19054607179632482,
					0.20137242498623895,
					0.21281390459827113,
					0.22490546058357805,
					0.23768402866248758,
					0.25118864315095796,
					0.2654605561975539,
					0.2805433637951713,
					0.2964831389524342,
					0.31332857243155854,
					0.3311311214825911,
					0.3499451670283573,
					0.3698281797802663,
					0.3908408957924021,
					0.41304750199016144,
					0.4365158322401661,
					0.46131757456037953,
					0.4875284901033865,
					0.5152286445817567,
					0.5445026528424215,
					0.5754399373371573,
					0.6081350012787182,
					0.64268771731702,
					0.6792036326171843,
					0.7177942912713615,
					0.7585775750291835,
					0.801678063387679,
					0.8472274141405963,
					0.8953647655495938,
					0.946237161365793,
					1.0,
					1.0568175092136585,
					1.1168632477805611,
					1.1803206356517297,
					1.2473835142429432,
					1.3182567385564075,
					1.3931568029453036,
					1.4723125024327193,
					1.555965631605075,
					1.6443717232149324,
					1.7378008287493762,
					1.8365383433483473,
					1.9408858775927793,
					2.051162178825567,
					2.167704104819694,
					2.2908676527677723,
					2.4210290467361775,
					2.5585858869056453,
					2.703958364108843,
					2.8575905433749464,
					3.019951720402016,
					3.1915378551007616,
					3.372873086588689,
					3.5645113342624426,
					3.767037989839089,
					3.981071705534973,
					4.207266283844442,
					4.446312674691089,
					4.698941086052156,
					4.965923214503363,
					5.248074602497728,
					5.54625712957911,
					5.86138164514029,
					6.194410750767818,
					6.5463617406727534,
					6.918309709189363,
					7.311390834834173,
					7.726805850957021,
					8.165823713585922,
					8.629785477669701,
					9.120108393559097,
					9.638290236239705,
					10.18591388054117,
					10.76465213629835,
					11.37627285823431,
					12.02264434617413,
					12.705741052085418,
					13.427649611378643,
					14.190575216890926,
					14.99684835502374,
					15.848931924611142,
					16.749428760264383,
					17.70108958317422,
					18.706821403658015,
					19.76969640111862,
					20.892961308540407,
					22.080047330189014,
					23.334580622810044,
					24.66039337234341,
					26.061535499988977,
					27.54228703338169,
					29.107171180666082,
					30.760968147407112,
					32.50872973854347,
					34.3557947899875,
					36.30780547701018,
					38.37072454922792,
					40.55085354483843,
					42.85485203974392,
					45.28975799036204,
					47.863009232263806,
					50.58246620031137,
					53.45643593969714,
					56.49369748123023,
					59.70352865838366,
					63.0957344480193,
					66.68067692136219,
					70.46930689671467,
					74.47319739059888,
					78.70457896950985,
					83.17637711026708,
					87.90225168308842,
					92.89663867799364,
					98.17479430199843,
					103.75284158180126,
					109.64781961431851,
					115.87773561551262,
					122.4616199265049,
					129.41958414499862,
					136.77288255958496,
					144.5439770745928,
					152.75660582380732,
					161.4358556826487,
					170.60823890031244,
					180.301774085957,
					190.54607179632484,
					201.37242498623894,
					212.81390459827134,
					224.90546058357828,
					237.68402866248783,
					251.18864315095823,
					265.4605561975542,
					280.5433637951716,
					296.48313895243456,
					313.3285724315589,
					331.1311214825914,
					349.9451670283577,
					369.8281797802666,
					390.8408957924025,
					413.0475019901619,
					436.51583224016565,
					461.31757456037906,
					487.528490103386,
					515.2286445817562,
					544.5026528424208,
					575.4399373371566,
					608.1350012787176,
					642.6877173170194,
					679.2036326171843,
					717.7942912713615,
					758.5775750291835,
					801.678063387679,
					847.2274141405964,
					895.3647655495937,
					946.237161365793
				],
				"output": [
					0.0,
					0.0,
					0.0,
					0.0,
					0.0,
					0.0,
					0.014052102506017274,
					0.0,
					0.0,
					0.0,
					0.0,
					0.0,
					0.0,
					0.014193685402803342,
					0.0,
					0.0,
					0.0,
					0.0,
					0.013521166643069517,
					0.0,
					0.0,
					0.0,
					0.014512246920571995,
					0.0,
					0.0,
					0.014547642644768512,
					0.0,
					0.0,
					0.014689225541554581,
					0.0,
					0.0,
					0.015680305819057057,
					0.0,
					0.014052102506017274,
					0.0,
					0.016423616027183917,
					0.01553872292227099,
					0.0,
					0.014335268299589409,
					0.015609514370664023,
					0.0,
					0.015007787059323234,
					0.013945915333427723,
					0.013698145264052103,
					0.015361744301288404,
					0.014299872575392893,
					0.014512246920571995,
					0.015007787059323234,
					0.014618434093161546,
					0.014122893954410307,
					0.013485770918873,
					0.02852895370239275,
					0.014193685402803342,
					0.029697012600877815,
					0.014158289678606824,
					0.028741328047571853,
					0.02732549907971117,
					0.029095285289537025,
					0.02658218887158431,
					0.024883194110151493,
					0.025449525697295767,
					0.03720090613053943,
					0.023927509556845535,
					0.03376752088347727,
					0.020281749964604277,
					0.029590825428288264,
					0.03617443012884044,
					0.023644343763273398,
					0.021520600311482372,
					0.027148520458728585,
					0.02566190004247487,
					0.02371513521166643,
					0.017273113407900324,
					0.02144980886308934,
					0.01755627920147246,
					0.015361744301288404,
					0.011539006088064562,
					0.012353107744584453,
					0.009238284015290954,
					0.007079144839303412,
					0.003964321110009911,
					0.004530652697154184,
					0.002831657935721365,
					0.0018051819340223702,
					0.0007433102081268583,
					0.0006725187597338241,
					0.00046014441455472177,
					0.00021237434517910235,
					0.00021237434517910235,
					3.539572419651706e-05,
					7.079144839303412e-05,
					0.0,
					3.539572419651706e-05,
					0.0,
					0.0,
					0.0,
					0.0,
					0.0,
					0.0,
					0.0,
					3.539572419651706e-05,
					0.0,
					0.0,
					0.0,
					0.0,
					0.0,
					0.0,
					0.0,
					0.0,
					0.0,
					0.0,
					0.0,
					0.0,
					0.0,
					0.0,
					0.0,
					0.0,
					0.0,
					0.0,
					0.0,
					0.0,
					0.0,
					0.0,
					3.539572419651706e-05,
					0.0,
					0.0,
					0.0,
					0.0,
					0.0,
					0.0,
					0.0,
					0.0,
					0.0,
					0.0,
					0.0,
					0.0,
					0.0,
					0.0,
					0.0,
					0.0,
					0.0,
					0.0,
					0.0,
					0.0,
					0.0,
					0.0,
					0.0,
					0.0,
					0.0,
					0.0,
					0.0,
					0.0,
					0.0,
					0.0,
					0.0,
					0.0,
					0.0,
					0.0,
					0.0,
					0.0,
					0.0,
					0.0,
					0.0,
					0.0,
					0.0,
					0.0,
					0.0,
					0.0,
					0.0,
					0.0,
					0.0,
					0.0,
					0.0,
					0.0,
					0.0,
					0.0,
					0.0,
					0.0,
					0.0,
					0.0,
					0.0,
					0.0,
					0.0,
					0.0,
					0.0,
					0.0,
					0.0,
					0.0,
					0.0,
					0.0,
					0.0,
					0.0,
					0.0,
					0.0,
					0.0,
					0.0,
					0.0,
					0.0,
					0.0,
					0.0,
					0.0,
					0.0,
					0.0,
					0.0,
					0.0,
					0.0,
					0.0,
					0.0,
					0.0,
					0.0,
					0.0,
					0.0,
					0.0,
					0.0,
					0.0,
					0.0,
					0.0,
					0.0,
					0.0,
					0.0,
					0.0,
					0.0,
					0.0,
					0.0,
					0.0,
					0.0,
					0.0,
					0.0,
					0.0,
					0.0,
					0.0,
					0.0,
					0.0,
					0.0,
					0.0,
					0.0,
					0.0,
					0.0,
					0.0,
					0.0,
					0.0,
					0.0,
					0.0,
					0.0,
					0.0,
					0.0,
					0.0,
					0.0,
					0.0,
					0.0
				]
			}
		]
	},
	{
		"collection": "functions",
		"name": "Q1_QacR_cytometry",
		"variables": [
			{
				"name": "x",
				"map": "#//model/functions/input_composition"
			},
			{
				"name": "bin"
			}
		],
		"table": [
			{
				"x": 0.02197060077,
				"bin": [
					0.001,
					0.0010568175092136585,
					0.001116863247780561,
					0.0011803206356517297,
					0.0012473835142429433,
					0.0013182567385564075,
					0.0013931568029453036,
					0.0014723125024327193,
					0.001555965631605075,
					0.0016443717232149323,
					0.0017378008287493763,
					0.0018365383433483473,
					0.0019408858775927793,
					0.0020511621788255646,
					0.002167704104819694,
					0.0022908676527677724,
					0.0024210290467361778,
					0.0025585858869056452,
					0.0027039583641088436,
					0.0028575905433749467,
					0.003019951720402016,
					0.0031915378551007614,
					0.003372873086588689,
					0.0035645113342624426,
					0.003767037989839089,
					0.003981071705534973,
					0.004207266283844442,
					0.004446312674691089,
					0.004698941086052156,
					0.004965923214503363,
					0.005248074602497723,
					0.005546257129579105,
					0.005861381645140285,
					0.006194410750767812,
					0.006546361740672747,
					0.006918309709189363,
					0.007311390834834172,
					0.007726805850957022,
					0.008165823713585922,
					0.008629785477669702,
					0.009120108393559097,
					0.009638290236239706,
					0.010185913880541169,
					0.010764652136298349,
					0.01137627285823431,
					0.012022644346174132,
					0.012705741052085419,
					0.013427649611378642,
					0.014190575216890926,
					0.014996848355023733,
					0.015848931924611134,
					0.016749428760264373,
					0.01770108958317421,
					0.018706821403658005,
					0.01976969640111861,
					0.020892961308540396,
					0.022080047330189003,
					0.023334580622810033,
					0.0246603933723434,
					0.02606153549998895,
					0.02754228703338166,
					0.029107171180666053,
					0.03076096814740708,
					0.032508729738543435,
					0.034355794789987466,
					0.03630780547701014,
					0.03837072454922788,
					0.040550853544838394,
					0.042854852039743964,
					0.04528975799036209,
					0.047863009232263824,
					0.0505824662003114,
					0.053456435939697164,
					0.05649369748123025,
					0.059703528658383694,
					0.06309573444801933,
					0.06668067692136222,
					0.07046930689671471,
					0.07447319739059892,
					0.07870457896950989,
					0.08317637711026708,
					0.08790225168308842,
					0.09289663867799362,
					0.09817479430199844,
					0.10375284158180126,
					0.1096478196143185,
					0.11587773561551262,
					0.1224616199265049,
					0.12941958414499863,
					0.13677288255958495,
					0.1445439770745928,
					0.15275660582380732,
					0.1614358556826487,
					0.17060823890031243,
					0.180301774085957,
					0.19054607179632482,
					0.20137242498623895,
					0.21281390459827113,
					0.22490546058357805,
					0.23768402866248758,
					0.25118864315095796,
					0.2654605561975539,
					0.2805433637951713,
					0.2964831389524342,
					0.31332857243155854,
					0.3311311214825911,
					0.3499451670283573,
					0.3698281797802663,
					0.3908408957924021,
					0.41304750199016144,
					0.4365158322401661,
					0.46131757456037953,
					0.4875284901033865,
					0.5152286445817567,
					0.5445026528424215,
					0.5754399373371573,
					0.6081350012787182,
					0.64268771731702,
					0.6792036326171843,
					0.7177942912713615,
					0.7585775750291835,
					0.801678063387679,
					0.8472274141405963,
					0.8953647655495938,
					0.946237161365793,
					1.0,
					1.0568175092136585,
					1.1168632477805611,
					1.1803206356517297,
					1.2473835142429432,
					1.3182567385564075,
					1.3931568029453036,
					1.4723125024327193,
					1.555965631605075,
					1.6443717232149324,
					1.7378008287493762,
					1.8365383433483473,
					1.9408858775927793,
					2.051162178825567,
					2.167704104819694,
					2.2908676527677723,
					2.4210290467361775,
					2.5585858869056453,
					2.703958364108843,
					2.8575905433749464,
					3.019951720402016,
					3.1915378551007616,
					3.372873086588689,
					3.5645113342624426,
					3.767037989839089,
					3.981071705534973,
					4.207266283844442,
					4.446312674691089,
					4.698941086052156,
					4.965923214503363,
					5.248074602497728,
					5.54625712957911,
					5.86138164514029,
					6.194410750767818,
					6.5463617406727534,
					6.918309709189363,
					7.311390834834173,
					7.726805850957021,
					8.165823713585922,
					8.629785477669701,
					9.120108393559097,
					9.638290236239705,
					10.18591388054117,
					10.76465213629835,
					11.37627285823431,
					12.02264434617413,
					12.705741052085418,
					13.427649611378643,
					14.190575216890926,
					14.99684835502374,
					15.848931924611142,
					16.749428760264383,
					17.70108958317422,
					18.706821403658015,
					19.76969640111862,
					20.892961308540407,
					22.080047330189014,
					23.334580622810044,
					24.66039337234341,
					26.061535499988977,
					27.54228703338169,
					29.107171180666082,
					30.760968147407112,
					32.50872973854347,
					34.3557947899875,
					36.30780547701018,
					38.37072454922792,
					40.55085354483843,
					42.85485203974392,
					45.28975799036204,
					47.863009232263806,
					50.58246620031137,
					53.45643593969714,
					56.49369748123023,
					59.70352865838366,
					63.0957344480193,
					66.68067692136219,
					70.46930689671467,
					74.47319739059888,
					78.70457896950985,
					83.17637711026708,
					87.90225168308842,
					92.89663867799364,
					98.17479430199843,
					103.75284158180126,
					109.64781961431851,
					115.87773561551262,
					122.4616199265049,
					129.41958414499862,
					136.77288255958496,
					144.5439770745928,
					152.75660582380732,
					161.4358556826487,
					170.60823890031244,
					180.301774085957,
					190.54607179632484,
					201.37242498623894,
					212.81390459827134,
					224.90546058357828,
					237.68402866248783,
					251.18864315095823,
					265.4605561975542,
					280.5433637951716,
					296.48313895243456,
					313.3285724315589,
					331.1311214825914,
					349.9451670283577,
					369.8281797802666,
					390.8408957924025,
					413.0475019901619,
					436.51583224016565,
					461.31757456037906,
					487.528490103386,
					515.2286445817562,
					544.5026528424208,
					575.4399373371566,
					608.1350012787176,
					642.6877173170194,
					679.2036326171843,
					717.7942912713615,
					758.5775750291835,
					801.678063387679,
					847.2274141405964,
					895.3647655495937,
					946.237161365793
				],
				"output": [
					0.0,
					0.0,
					0.0,
					0.0,
					0.0,
					0.0,
					0.0,
					0.0,
					0.0,
					0.0,
					0.0,
					0.0,
					0.0,
					0.0,
					0.0,
					0.0,
					0.00018117254873541562,
					0.0,
					0.0,
					0.0,
					0.0,
					0.0,
					0.0,
					0.0,
					0.0,
					0.0,
					0.0,
					0.0,
					0.00016305529386187405,
					0.0,
					0.0,
					0.0,
					0.0,
					0.0,
					0.0,
					0.0,
					0.00021740705848249874,
					0.0,
					0.0,
					0.0,
					0.0,
					0.00023552431335604028,
					0.0,
					0.0,
					0.0,
					0.00012682078411479093,
					0.0,
					0.0,
					0.00018117254873541562,
					0.0,
					0.0,
					0.000289876077976665,
					0.0,
					0.00021740705848249874,
					0.0,
					0.0,
					0.00021740705848249874,
					0.0001449380389883325,
					0.0,
					0.00025364156822958186,
					0.0,
					0.00021740705848249874,
					0.00025364156822958186,
					0.0,
					0.000289876077976665,
					0.00018117254873541562,
					0.00018117254873541562,
					0.00023552431335604028,
					0.00018117254873541562,
					0.0002717588231031234,
					0.0002717588231031234,
					0.00034422784259728964,
					0.00036234509747083124,
					0.00019928980360895717,
					0.00019928980360895717,
					0.0004166968620914559,
					0.00019928980360895717,
					0.00034422784259728964,
					0.0003261105877237481,
					0.00021740705848249874,
					0.00023552431335604028,
					0.00030799333285020655,
					0.00036234509747083124,
					0.000452931371838539,
					0.00021740705848249874,
					0.0005254003913327053,
					0.00025364156822958186,
					0.0005254003913327053,
					0.0004348141169649975,
					0.000452931371838539,
					0.000742807449815204,
					0.00036234509747083124,
					0.0006341039205739546,
					0.0006159866657004131,
					0.000452931371838539,
					0.0005072831364591637,
					0.000289876077976665,
					0.00047104862671208057,
					0.00039857960721791433,
					0.00036234509747083124,
					0.000289876077976665,
					0.00036234509747083124,
					0.0002717588231031234,
					0.0003804623523443728,
					0.00010870352924124937,
					0.00021740705848249874,
					0.0001449380389883325,
					0.00016305529386187405,
					0.00021740705848249874,
					0.00012682078411479093,
					7.246901949416625e-05,
					7.246901949416625e-05,
					7.246901949416625e-05,
					5.4351764620624685e-05,
					3.6234509747083125e-05,
					7.246901949416625e-05,
					1.8117254873541563e-05,
					1.8117254873541563e-05,
					5.4351764620624685e-05,
					0.0,
					5.4351764620624685e-05,
					5.4351764620624685e-05,
					0.0,
					3.6234509747083125e-05,
					1.8117254873541563e-05,
					0.0,
					0.0,
					0.0,
					1.8117254873541563e-05,
					1.8117254873541563e-05,
					3.6234509747083125e-05,
					0.0,
					1.8117254873541563e-05,
					7.246901949416625e-05,
					3.6234509747083125e-05,
					7.246901949416625e-05,
					0.0001449380389883325,
					0.0002717588231031234,
					0.0006341039205739546,
					0.0009602145082977027,
					0.0016305529386187404,
					0.0026632364664106096,
					0.00476483803174143,
					0.007518660772519748,
					0.0111602290021016,
					0.017863613305311977,
					0.024874990941372563,
					0.03329951445756939,
					0.043843756793970574,
					0.05228639756504094,
					0.061471845785926515,
					0.0696608449887673,
					0.07216102616131603,
					0.07315747517936082,
					0.07513225596057685,
					0.0704036524385825,
					0.06793970577578086,
					0.06023987245452569,
					0.053862598739039064,
					0.043807522284223493,
					0.03685049641278353,
					0.029458656424378577,
					0.020617436046090298,
					0.01311689252844409,
					0.009475324298862236,
					0.005362707442568302,
					0.0038770925429378942,
					0.0033516921516051888,
					0.0024639466628016524,
					0.002029132545836655,
					0.001648670193492282,
					0.001032683527791869,
					0.0007971592144358287,
					0.00057975215595333,
					0.00023552431335604028,
					0.00023552431335604028,
					0.00012682078411479093,
					1.8117254873541563e-05,
					5.4351764620624685e-05,
					3.6234509747083125e-05,
					0.0,
					3.6234509747083125e-05,
					1.8117254873541563e-05,
					1.8117254873541563e-05,
					3.6234509747083125e-05,
					0.0,
					0.0,
					1.8117254873541563e-05,
					0.0,
					1.8117254873541563e-05,
					0.0,
					1.8117254873541563e-05,
					0.0,
					0.0,
					0.0,
					0.0,
					0.0,
					0.0,
					0.0,
					0.0,
					0.0,
					0.0,
					0.0,
					0.0,
					0.0,
					0.0,
					0.0,
					0.0,
					0.0,
					0.0,
					0.0,
					0.0,
					0.0,
					0.0,
					0.0,
					0.0,
					0.0,
					0.0,
					0.0,
					0.0,
					0.0,
					0.0,
					0.0,
					0.0,
					0.0,
					0.0,
					0.0,
					0.0,
					0.0,
					0.0,
					0.0,
					0.0,
					0.0,
					0.0,
					0.0,
					0.0,
					0.0,
					0.0,
					0.0,
					0.0,
					0.0,
					0.0,
					0.0,
					0.0,
					0.0,
					0.0,
					0.0,
					0.0,
					0.0,
					0.0
				]
			},
			{
				"x": 0.02291328336,
				"bin": [
					0.001,
					0.0010568175092136585,
					0.001116863247780561,
					0.0011803206356517297,
					0.0012473835142429433,
					0.0013182567385564075,
					0.0013931568029453036,
					0.0014723125024327193,
					0.001555965631605075,
					0.0016443717232149323,
					0.0017378008287493763,
					0.0018365383433483473,
					0.0019408858775927793,
					0.0020511621788255646,
					0.002167704104819694,
					0.0022908676527677724,
					0.0024210290467361778,
					0.0025585858869056452,
					0.0027039583641088436,
					0.0028575905433749467,
					0.003019951720402016,
					0.0031915378551007614,
					0.003372873086588689,
					0.0035645113342624426,
					0.003767037989839089,
					0.003981071705534973,
					0.004207266283844442,
					0.004446312674691089,
					0.004698941086052156,
					0.004965923214503363,
					0.005248074602497723,
					0.005546257129579105,
					0.005861381645140285,
					0.006194410750767812,
					0.006546361740672747,
					0.006918309709189363,
					0.007311390834834172,
					0.007726805850957022,
					0.008165823713585922,
					0.008629785477669702,
					0.009120108393559097,
					0.009638290236239706,
					0.010185913880541169,
					0.010764652136298349,
					0.01137627285823431,
					0.012022644346174132,
					0.012705741052085419,
					0.013427649611378642,
					0.014190575216890926,
					0.014996848355023733,
					0.015848931924611134,
					0.016749428760264373,
					0.01770108958317421,
					0.018706821403658005,
					0.01976969640111861,
					0.020892961308540396,
					0.022080047330189003,
					0.023334580622810033,
					0.0246603933723434,
					0.02606153549998895,
					0.02754228703338166,
					0.029107171180666053,
					0.03076096814740708,
					0.032508729738543435,
					0.034355794789987466,
					0.03630780547701014,
					0.03837072454922788,
					0.040550853544838394,
					0.042854852039743964,
					0.04528975799036209,
					0.047863009232263824,
					0.0505824662003114,
					0.053456435939697164,
					0.05649369748123025,
					0.059703528658383694,
					0.06309573444801933,
					0.06668067692136222,
					0.07046930689671471,
					0.07447319739059892,
					0.07870457896950989,
					0.08317637711026708,
					0.08790225168308842,
					0.09289663867799362,
					0.09817479430199844,
					0.10375284158180126,
					0.1096478196143185,
					0.11587773561551262,
					0.1224616199265049,
					0.12941958414499863,
					0.13677288255958495,
					0.1445439770745928,
					0.15275660582380732,
					0.1614358556826487,
					0.17060823890031243,
					0.180301774085957,
					0.19054607179632482,
					0.20137242498623895,
					0.21281390459827113,
					0.22490546058357805,
					0.23768402866248758,
					0.25118864315095796,
					0.2654605561975539,
					0.2805433637951713,
					0.2964831389524342,
					0.31332857243155854,
					0.3311311214825911,
					0.3499451670283573,
					0.3698281797802663,
					0.3908408957924021,
					0.41304750199016144,
					0.4365158322401661,
					0.46131757456037953,
					0.4875284901033865,
					0.5152286445817567,
					0.5445026528424215,
					0.5754399373371573,
					0.6081350012787182,
					0.64268771731702,
					0.6792036326171843,
					0.7177942912713615,
					0.7585775750291835,
					0.801678063387679,
					0.8472274141405963,
					0.8953647655495938,
					0.946237161365793,
					1.0,
					1.0568175092136585,
					1.1168632477805611,
					1.1803206356517297,
					1.2473835142429432,
					1.3182567385564075,
					1.3931568029453036,
					1.4723125024327193,
					1.555965631605075,
					1.6443717232149324,
					1.7378008287493762,
					1.8365383433483473,
					1.9408858775927793,
					2.051162178825567,
					2.167704104819694,
					2.2908676527677723,
					2.4210290467361775,
					2.5585858869056453,
					2.703958364108843,
					2.8575905433749464,
					3.019951720402016,
					3.1915378551007616,
					3.372873086588689,
					3.5645113342624426,
					3.767037989839089,
					3.981071705534973,
					4.207266283844442,
					4.446312674691089,
					4.698941086052156,
					4.965923214503363,
					5.248074602497728,
					5.54625712957911,
					5.86138164514029,
					6.194410750767818,
					6.5463617406727534,
					6.918309709189363,
					7.311390834834173,
					7.726805850957021,
					8.165823713585922,
					8.629785477669701,
					9.120108393559097,
					9.638290236239705,
					10.18591388054117,
					10.76465213629835,
					11.37627285823431,
					12.02264434617413,
					12.705741052085418,
					13.427649611378643,
					14.190575216890926,
					14.99684835502374,
					15.848931924611142,
					16.749428760264383,
					17.70108958317422,
					18.706821403658015,
					19.76969640111862,
					20.892961308540407,
					22.080047330189014,
					23.334580622810044,
					24.66039337234341,
					26.061535499988977,
					27.54228703338169,
					29.107171180666082,
					30.760968147407112,
					32.50872973854347,
					34.3557947899875,
					36.30780547701018,
					38.37072454922792,
					40.55085354483843,
					42.85485203974392,
					45.28975799036204,
					47.863009232263806,
					50.58246620031137,
					53.45643593969714,
					56.49369748123023,
					59.70352865838366,
					63.0957344480193,
					66.68067692136219,
					70.46930689671467,
					74.47319739059888,
					78.70457896950985,
					83.17637711026708,
					87.90225168308842,
					92.89663867799364,
					98.17479430199843,
					103.75284158180126,
					109.64781961431851,
					115.87773561551262,
					122.4616199265049,
					129.41958414499862,
					136.77288255958496,
					144.5439770745928,
					152.75660582380732,
					161.4358556826487,
					170.60823890031244,
					180.301774085957,
					190.54607179632484,
					201.37242498623894,
					212.81390459827134,
					224.90546058357828,
					237.68402866248783,
					251.18864315095823,
					265.4605561975542,
					280.5433637951716,
					296.48313895243456,
					313.3285724315589,
					331.1311214825914,
					349.9451670283577,
					369.8281797802666,
					390.8408957924025,
					413.0475019901619,
					436.51583224016565,
					461.31757456037906,
					487.528490103386,
					515.2286445817562,
					544.5026528424208,
					575.4399373371566,
					608.1350012787176,
					642.6877173170194,
					679.2036326171843,
					717.7942912713615,
					758.5775750291835,
					801.678063387679,
					847.2274141405964,
					895.3647655495937,
					946.237161365793
				],
				"output": [
					0.0,
					0.0,
					0.0,
					0.0,
					0.0,
					0.0,
					0.0,
					0.0,
					0.0,
					0.0,
					0.0,
					0.0,
					0.0,
					0.0,
					0.0,
					0.0,
					0.0001818181818181818,
					0.0,
					0.0,
					0.0,
					0.0,
					0.0,
					0.0,
					0.0,
					0.0,
					0.0,
					0.0,
					0.0,
					0.0002,
					0.0,
					0.0,
					0.0,
					0.0,
					0.0,
					0.0,
					0.0,
					0.0003090909090909091,
					0.0,
					0.0,
					0.0,
					0.0,
					0.0001818181818181818,
					0.0,
					0.0,
					0.0,
					0.00021818181818181818,
					0.0,
					0.0,
					0.00021818181818181818,
					0.0,
					0.0,
					0.0002,
					0.0,
					0.00023636363636363636,
					0.0,
					0.0,
					0.00025454545454545456,
					0.00023636363636363636,
					0.0,
					0.00016363636363636363,
					0.0,
					0.0002,
					0.00012727272727272728,
					0.0,
					0.00014545454545454546,
					0.00025454545454545456,
					0.00021818181818181818,
					0.00027272727272727274,
					0.00014545454545454546,
					0.00021818181818181818,
					0.0001818181818181818,
					0.0001818181818181818,
					0.0004,
					0.0002,
					0.00025454545454545456,
					0.0004,
					0.00016363636363636363,
					0.00025454545454545456,
					0.00032727272727272726,
					0.00014545454545454546,
					0.0004,
					0.00038181818181818184,
					0.0003090909090909091,
					0.00043636363636363637,
					0.0003090909090909091,
					0.0005272727272727272,
					0.00034545454545454544,
					0.00032727272727272726,
					0.0003636363636363636,
					0.0004727272727272727,
					0.0005818181818181818,
					0.0004909090909090909,
					0.00045454545454545455,
					0.0004,
					0.00038181818181818184,
					0.00043636363636363637,
					0.0003636363636363636,
					0.00032727272727272726,
					0.0002,
					0.00021818181818181818,
					0.0003090909090909091,
					0.00016363636363636363,
					0.0001818181818181818,
					0.00012727272727272728,
					0.00010909090909090909,
					7.272727272727273e-05,
					9.09090909090909e-05,
					5.4545454545454546e-05,
					7.272727272727273e-05,
					1.8181818181818182e-05,
					3.6363636363636364e-05,
					0.0,
					1.8181818181818182e-05,
					5.4545454545454546e-05,
					1.8181818181818182e-05,
					0.0,
					0.0,
					1.8181818181818182e-05,
					1.8181818181818182e-05,
					0.0,
					0.0,
					1.8181818181818182e-05,
					0.0,
					1.8181818181818182e-05,
					0.0,
					3.6363636363636364e-05,
					0.0,
					0.0,
					1.8181818181818182e-05,
					0.0,
					1.8181818181818182e-05,
					1.8181818181818182e-05,
					1.8181818181818182e-05,
					3.6363636363636364e-05,
					9.09090909090909e-05,
					0.00025454545454545456,
					0.00025454545454545456,
					0.00043636363636363637,
					0.0006909090909090909,
					0.0012363636363636364,
					0.001981818181818182,
					0.003490909090909091,
					0.0057272727272727275,
					0.009018181818181818,
					0.013454545454545455,
					0.02098181818181818,
					0.028854545454545456,
					0.03870909090909091,
					0.04827272727272727,
					0.05674545454545454,
					0.06294545454545454,
					0.07036363636363636,
					0.07276363636363636,
					0.07396363636363637,
					0.0752,
					0.0696909090909091,
					0.0645090909090909,
					0.058218181818181815,
					0.0504,
					0.03905454545454545,
					0.03278181818181818,
					0.02447272727272727,
					0.018363636363636363,
					0.012127272727272728,
					0.0076,
					0.005581818181818182,
					0.004018181818181818,
					0.0031454545454545455,
					0.002127272727272727,
					0.0021454545454545454,
					0.0011636363636363637,
					0.0011272727272727272,
					0.0006909090909090909,
					0.0005454545454545455,
					0.0003636363636363636,
					0.00012727272727272728,
					0.00010909090909090909,
					9.09090909090909e-05,
					0.00012727272727272728,
					5.4545454545454546e-05,
					0.0,
					3.6363636363636364e-05,
					1.8181818181818182e-05,
					0.0,
					3.6363636363636364e-05,
					0.0,
					0.0,
					1.8181818181818182e-05,
					0.0,
					0.0,
					1.8181818181818182e-05,
					0.0,
					0.0,
					1.8181818181818182e-05,
					0.0,
					1.8181818181818182e-05,
					0.0,
					0.0,
					0.0,
					0.0,
					0.0,
					0.0,
					0.0,
					0.0,
					0.0,
					0.0,
					0.0,
					0.0,
					0.0,
					0.0,
					0.0,
					0.0,
					0.0,
					0.0,
					0.0,
					0.0,
					0.0,
					0.0,
					0.0,
					0.0,
					0.0,
					0.0,
					0.0,
					0.0,
					0.0,
					0.0,
					0.0,
					0.0,
					0.0,
					0.0,
					0.0,
					0.0,
					0.0,
					0.0,
					0.0,
					0.0,
					0.0,
					0.0,
					0.0,
					0.0,
					0.0,
					0.0,
					0.0,
					0.0,
					0.0,
					0.0,
					0.0,
					0.0,
					0.0,
					0.0
				]
			},
			{
				"x": 0.03903825573,
				"bin": [
					0.001,
					0.0010568175092136585,
					0.001116863247780561,
					0.0011803206356517297,
					0.0012473835142429433,
					0.0013182567385564075,
					0.0013931568029453036,
					0.0014723125024327193,
					0.001555965631605075,
					0.0016443717232149323,
					0.0017378008287493763,
					0.0018365383433483473,
					0.0019408858775927793,
					0.0020511621788255646,
					0.002167704104819694,
					0.0022908676527677724,
					0.0024210290467361778,
					0.0025585858869056452,
					0.0027039583641088436,
					0.0028575905433749467,
					0.003019951720402016,
					0.0031915378551007614,
					0.003372873086588689,
					0.0035645113342624426,
					0.003767037989839089,
					0.003981071705534973,
					0.004207266283844442,
					0.004446312674691089,
					0.004698941086052156,
					0.004965923214503363,
					0.005248074602497723,
					0.005546257129579105,
					0.005861381645140285,
					0.006194410750767812,
					0.006546361740672747,
					0.006918309709189363,
					0.007311390834834172,
					0.007726805850957022,
					0.008165823713585922,
					0.008629785477669702,
					0.009120108393559097,
					0.009638290236239706,
					0.010185913880541169,
					0.010764652136298349,
					0.01137627285823431,
					0.012022644346174132,
					0.012705741052085419,
					0.013427649611378642,
					0.014190575216890926,
					0.014996848355023733,
					0.015848931924611134,
					0.016749428760264373,
					0.01770108958317421,
					0.018706821403658005,
					0.01976969640111861,
					0.020892961308540396,
					0.022080047330189003,
					0.023334580622810033,
					0.0246603933723434,
					0.02606153549998895,
					0.02754228703338166,
					0.029107171180666053,
					0.03076096814740708,
					0.032508729738543435,
					0.034355794789987466,
					0.03630780547701014,
					0.03837072454922788,
					0.040550853544838394,
					0.042854852039743964,
					0.04528975799036209,
					0.047863009232263824,
					0.0505824662003114,
					0.053456435939697164,
					0.05649369748123025,
					0.059703528658383694,
					0.06309573444801933,
					0.06668067692136222,
					0.07046930689671471,
					0.07447319739059892,
					0.07870457896950989,
					0.08317637711026708,
					0.08790225168308842,
					0.09289663867799362,
					0.09817479430199844,
					0.10375284158180126,
					0.1096478196143185,
					0.11587773561551262,
					0.1224616199265049,
					0.12941958414499863,
					0.13677288255958495,
					0.1445439770745928,
					0.15275660582380732,
					0.1614358556826487,
					0.17060823890031243,
					0.180301774085957,
					0.19054607179632482,
					0.20137242498623895,
					0.21281390459827113,
					0.22490546058357805,
					0.23768402866248758,
					0.25118864315095796,
					0.2654605561975539,
					0.2805433637951713,
					0.2964831389524342,
					0.31332857243155854,
					0.3311311214825911,
					0.3499451670283573,
					0.3698281797802663,
					0.3908408957924021,
					0.41304750199016144,
					0.4365158322401661,
					0.46131757456037953,
					0.4875284901033865,
					0.5152286445817567,
					0.5445026528424215,
					0.5754399373371573,
					0.6081350012787182,
					0.64268771731702,
					0.6792036326171843,
					0.7177942912713615,
					0.7585775750291835,
					0.801678063387679,
					0.8472274141405963,
					0.8953647655495938,
					0.946237161365793,
					1.0,
					1.0568175092136585,
					1.1168632477805611,
					1.1803206356517297,
					1.2473835142429432,
					1.3182567385564075,
					1.3931568029453036,
					1.4723125024327193,
					1.555965631605075,
					1.6443717232149324,
					1.7378008287493762,
					1.8365383433483473,
					1.9408858775927793,
					2.051162178825567,
					2.167704104819694,
					2.2908676527677723,
					2.4210290467361775,
					2.5585858869056453,
					2.703958364108843,
					2.8575905433749464,
					3.019951720402016,
					3.1915378551007616,
					3.372873086588689,
					3.5645113342624426,
					3.767037989839089,
					3.981071705534973,
					4.207266283844442,
					4.446312674691089,
					4.698941086052156,
					4.965923214503363,
					5.248074602497728,
					5.54625712957911,
					5.86138164514029,
					6.194410750767818,
					6.5463617406727534,
					6.918309709189363,
					7.311390834834173,
					7.726805850957021,
					8.165823713585922,
					8.629785477669701,
					9.120108393559097,
					9.638290236239705,
					10.18591388054117,
					10.76465213629835,
					11.37627285823431,
					12.02264434617413,
					12.705741052085418,
					13.427649611378643,
					14.190575216890926,
					14.99684835502374,
					15.848931924611142,
					16.749428760264383,
					17.70108958317422,
					18.706821403658015,
					19.76969640111862,
					20.892961308540407,
					22.080047330189014,
					23.334580622810044,
					24.66039337234341,
					26.061535499988977,
					27.54228703338169,
					29.107171180666082,
					30.760968147407112,
					32.50872973854347,
					34.3557947899875,
					36.30780547701018,
					38.37072454922792,
					40.55085354483843,
					42.85485203974392,
					45.28975799036204,
					47.863009232263806,
					50.58246620031137,
					53.45643593969714,
					56.49369748123023,
					59.70352865838366,
					63.0957344480193,
					66.68067692136219,
					70.46930689671467,
					74.47319739059888,
					78.70457896950985,
					83.17637711026708,
					87.90225168308842,
					92.89663867799364,
					98.17479430199843,
					103.75284158180126,
					109.64781961431851,
					115.87773561551262,
					122.4616199265049,
					129.41958414499862,
					136.77288255958496,
					144.5439770745928,
					152.75660582380732,
					161.4358556826487,
					170.60823890031244,
					180.301774085957,
					190.54607179632484,
					201.37242498623894,
					212.81390459827134,
					224.90546058357828,
					237.68402866248783,
					251.18864315095823,
					265.4605561975542,
					280.5433637951716,
					296.48313895243456,
					313.3285724315589,
					331.1311214825914,
					349.9451670283577,
					369.8281797802666,
					390.8408957924025,
					413.0475019901619,
					436.51583224016565,
					461.31757456037906,
					487.528490103386,
					515.2286445817562,
					544.5026528424208,
					575.4399373371566,
					608.1350012787176,
					642.6877173170194,
					679.2036326171843,
					717.7942912713615,
					758.5775750291835,
					801.678063387679,
					847.2274141405964,
					895.3647655495937,
					946.237161365793
				],
				"output": [
					0.0,
					0.0,
					0.0,
					0.0,
					0.0,
					0.0,
					0.0,
					0.0,
					0.0,
					0.0,
					0.0,
					0.0,
					0.0,
					0.0,
					0.0,
					0.0,
					0.0003413033997610876,
					0.0,
					0.0,
					0.0,
					0.0,
					0.0,
					0.0,
					0.0,
					0.0,
					0.0,
					0.0,
					0.0,
					0.00030338079978763343,
					0.0,
					0.0,
					0.0,
					0.0,
					0.0,
					0.0,
					0.0,
					0.00015169039989381672,
					0.0,
					0.0,
					0.0,
					0.0,
					0.0003223420997743605,
					0.0,
					0.0,
					0.0,
					0.00015169039989381672,
					0.0,
					0.0,
					0.00026545819981417925,
					0.0,
					0.0,
					0.0001896129998672709,
					0.0,
					0.0001896129998672709,
					0.0,
					0.0,
					0.00026545819981417925,
					0.0002275355998407251,
					0.0,
					0.00030338079978763343,
					0.0,
					0.0002275355998407251,
					0.00013272909990708962,
					0.0,
					0.0002275355998407251,
					0.000208574299853998,
					0.00024649689982745215,
					0.0001896129998672709,
					0.0001706516998805438,
					0.000208574299853998,
					0.0001896129998672709,
					0.00024649689982745215,
					0.0005119550996416315,
					0.00015169039989381672,
					0.00011376779992036254,
					0.00030338079978763343,
					0.00015169039989381672,
					0.0003792259997345418,
					0.0003413033997610876,
					0.0001706516998805438,
					0.0003413033997610876,
					0.0005688389996018127,
					0.0003223420997743605,
					0.0003223420997743605,
					0.0003223420997743605,
					0.0003792259997345418,
					0.00028441949980090634,
					0.0003223420997743605,
					0.0004550711996814502,
					0.0003981872997212689,
					0.0004550711996814502,
					0.0003792259997345418,
					0.0005309163996283585,
					0.00047403249966817727,
					0.00030338079978763343,
					0.0005119550996416315,
					0.00024649689982745215,
					0.0003413033997610876,
					0.00028441949980090634,
					0.00030338079978763343,
					0.0003413033997610876,
					0.000208574299853998,
					0.0001896129998672709,
					0.00015169039989381672,
					0.00011376779992036254,
					0.00013272909990708962,
					7.584519994690836e-05,
					9.480649993363545e-05,
					1.896129998672709e-05,
					0.0,
					0.0,
					1.896129998672709e-05,
					0.0,
					0.0,
					0.0,
					1.896129998672709e-05,
					1.896129998672709e-05,
					0.0,
					0.0,
					0.0,
					1.896129998672709e-05,
					0.0,
					0.0,
					1.896129998672709e-05,
					0.0,
					0.0,
					0.0,
					1.896129998672709e-05,
					1.896129998672709e-05,
					0.0,
					1.896129998672709e-05,
					1.896129998672709e-05,
					7.584519994690836e-05,
					7.584519994690836e-05,
					0.0001706516998805438,
					0.0001706516998805438,
					0.00030338079978763343,
					0.0003602646997478147,
					0.0007774132994558106,
					0.001289368399097442,
					0.002446007698287795,
					0.004019795597186143,
					0.00671230019530139,
					0.00912038529361573,
					0.01478981398964713,
					0.02311382468382032,
					0.02880221467983845,
					0.03970496217220652,
					0.05068355486452151,
					0.05675117086027418,
					0.066212859553651,
					0.07106695235025313,
					0.07427141204801001,
					0.07226151424941694,
					0.07429037334799674,
					0.06744534405278826,
					0.06378581315534992,
					0.05680805476023436,
					0.050000948064999336,
					0.04031172377178179,
					0.03054665427861734,
					0.023303437683687592,
					0.015737878988983486,
					0.010902747492368076,
					0.0075655586947041085,
					0.005176434896376495,
					0.003735376097385237,
					0.0024839302982612487,
					0.0022184720984470695,
					0.0017444395987788923,
					0.0013462522990576233,
					0.0012324844991372609,
					0.0007205293994956294,
					0.0005119550996416315,
					0.0003223420997743605,
					0.0002275355998407251,
					0.0001896129998672709,
					7.584519994690836e-05,
					5.688389996018127e-05,
					1.896129998672709e-05,
					5.688389996018127e-05,
					0.0,
					1.896129998672709e-05,
					0.0,
					0.0,
					0.0,
					1.896129998672709e-05,
					1.896129998672709e-05,
					0.0,
					0.0,
					0.0,
					0.0,
					0.0,
					0.0,
					0.0,
					0.0,
					0.0,
					0.0,
					0.0,
					0.0,
					0.0,
					0.0,
					0.0,
					0.0,
					0.0,
					0.0,
					0.0,
					0.0,
					0.0,
					0.0,
					0.0,
					0.0,
					0.0,
					0.0,
					0.0,
					0.0,
					1.896129998672709e-05,
					0.0,
					0.0,
					0.0,
					0.0,
					0.0,
					0.0,
					0.0,
					0.0,
					0.0,
					0.0,
					0.0,
					0.0,
					0.0,
					0.0,
					0.0,
					0.0,
					0.0,
					0.0,
					0.0,
					0.0,
					0.0,
					0.0,
					0.0,
					0.0,
					0.0,
					0.0,
					0.0,
					0.0,
					0.0,
					0.0,
					0.0,
					0.0,
					0.0
				]
			},
			{
				"x": 0.06940586736,
				"bin": [
					0.001,
					0.0010568175092136585,
					0.001116863247780561,
					0.0011803206356517297,
					0.0012473835142429433,
					0.0013182567385564075,
					0.0013931568029453036,
					0.0014723125024327193,
					0.001555965631605075,
					0.0016443717232149323,
					0.0017378008287493763,
					0.0018365383433483473,
					0.0019408858775927793,
					0.0020511621788255646,
					0.002167704104819694,
					0.0022908676527677724,
					0.0024210290467361778,
					0.0025585858869056452,
					0.0027039583641088436,
					0.0028575905433749467,
					0.003019951720402016,
					0.0031915378551007614,
					0.003372873086588689,
					0.0035645113342624426,
					0.003767037989839089,
					0.003981071705534973,
					0.004207266283844442,
					0.004446312674691089,
					0.004698941086052156,
					0.004965923214503363,
					0.005248074602497723,
					0.005546257129579105,
					0.005861381645140285,
					0.006194410750767812,
					0.006546361740672747,
					0.006918309709189363,
					0.007311390834834172,
					0.007726805850957022,
					0.008165823713585922,
					0.008629785477669702,
					0.009120108393559097,
					0.009638290236239706,
					0.010185913880541169,
					0.010764652136298349,
					0.01137627285823431,
					0.012022644346174132,
					0.012705741052085419,
					0.013427649611378642,
					0.014190575216890926,
					0.014996848355023733,
					0.015848931924611134,
					0.016749428760264373,
					0.01770108958317421,
					0.018706821403658005,
					0.01976969640111861,
					0.020892961308540396,
					0.022080047330189003,
					0.023334580622810033,
					0.0246603933723434,
					0.02606153549998895,
					0.02754228703338166,
					0.029107171180666053,
					0.03076096814740708,
					0.032508729738543435,
					0.034355794789987466,
					0.03630780547701014,
					0.03837072454922788,
					0.040550853544838394,
					0.042854852039743964,
					0.04528975799036209,
					0.047863009232263824,
					0.0505824662003114,
					0.053456435939697164,
					0.05649369748123025,
					0.059703528658383694,
					0.06309573444801933,
					0.06668067692136222,
					0.07046930689671471,
					0.07447319739059892,
					0.07870457896950989,
					0.08317637711026708,
					0.08790225168308842,
					0.09289663867799362,
					0.09817479430199844,
					0.10375284158180126,
					0.1096478196143185,
					0.11587773561551262,
					0.1224616199265049,
					0.12941958414499863,
					0.13677288255958495,
					0.1445439770745928,
					0.15275660582380732,
					0.1614358556826487,
					0.17060823890031243,
					0.180301774085957,
					0.19054607179632482,
					0.20137242498623895,
					0.21281390459827113,
					0.22490546058357805,
					0.23768402866248758,
					0.25118864315095796,
					0.2654605561975539,
					0.2805433637951713,
					0.2964831389524342,
					0.31332857243155854,
					0.3311311214825911,
					0.3499451670283573,
					0.3698281797802663,
					0.3908408957924021,
					0.41304750199016144,
					0.4365158322401661,
					0.46131757456037953,
					0.4875284901033865,
					0.5152286445817567,
					0.5445026528424215,
					0.5754399373371573,
					0.6081350012787182,
					0.64268771731702,
					0.6792036326171843,
					0.7177942912713615,
					0.7585775750291835,
					0.801678063387679,
					0.8472274141405963,
					0.8953647655495938,
					0.946237161365793,
					1.0,
					1.0568175092136585,
					1.1168632477805611,
					1.1803206356517297,
					1.2473835142429432,
					1.3182567385564075,
					1.3931568029453036,
					1.4723125024327193,
					1.555965631605075,
					1.6443717232149324,
					1.7378008287493762,
					1.8365383433483473,
					1.9408858775927793,
					2.051162178825567,
					2.167704104819694,
					2.2908676527677723,
					2.4210290467361775,
					2.5585858869056453,
					2.703958364108843,
					2.8575905433749464,
					3.019951720402016,
					3.1915378551007616,
					3.372873086588689,
					3.5645113342624426,
					3.767037989839089,
					3.981071705534973,
					4.207266283844442,
					4.446312674691089,
					4.698941086052156,
					4.965923214503363,
					5.248074602497728,
					5.54625712957911,
					5.86138164514029,
					6.194410750767818,
					6.5463617406727534,
					6.918309709189363,
					7.311390834834173,
					7.726805850957021,
					8.165823713585922,
					8.629785477669701,
					9.120108393559097,
					9.638290236239705,
					10.18591388054117,
					10.76465213629835,
					11.37627285823431,
					12.02264434617413,
					12.705741052085418,
					13.427649611378643,
					14.190575216890926,
					14.99684835502374,
					15.848931924611142,
					16.749428760264383,
					17.70108958317422,
					18.706821403658015,
					19.76969640111862,
					20.892961308540407,
					22.080047330189014,
					23.334580622810044,
					24.66039337234341,
					26.061535499988977,
					27.54228703338169,
					29.107171180666082,
					30.760968147407112,
					32.50872973854347,
					34.3557947899875,
					36.30780547701018,
					38.37072454922792,
					40.55085354483843,
					42.85485203974392,
					45.28975799036204,
					47.863009232263806,
					50.58246620031137,
					53.45643593969714,
					56.49369748123023,
					59.70352865838366,
					63.0957344480193,
					66.68067692136219,
					70.46930689671467,
					74.47319739059888,
					78.70457896950985,
					83.17637711026708,
					87.90225168308842,
					92.89663867799364,
					98.17479430199843,
					103.75284158180126,
					109.64781961431851,
					115.87773561551262,
					122.4616199265049,
					129.41958414499862,
					136.77288255958496,
					144.5439770745928,
					152.75660582380732,
					161.4358556826487,
					170.60823890031244,
					180.301774085957,
					190.54607179632484,
					201.37242498623894,
					212.81390459827134,
					224.90546058357828,
					237.68402866248783,
					251.18864315095823,
					265.4605561975542,
					280.5433637951716,
					296.48313895243456,
					313.3285724315589,
					331.1311214825914,
					349.9451670283577,
					369.8281797802666,
					390.8408957924025,
					413.0475019901619,
					436.51583224016565,
					461.31757456037906,
					487.528490103386,
					515.2286445817562,
					544.5026528424208,
					575.4399373371566,
					608.1350012787176,
					642.6877173170194,
					679.2036326171843,
					717.7942912713615,
					758.5775750291835,
					801.678063387679,
					847.2274141405964,
					895.3647655495937,
					946.237161365793
				],
				"output": [
					0.0,
					0.0,
					0.0,
					0.0,
					0.0,
					0.0,
					0.0,
					0.0,
					0.0,
					0.0,
					0.0,
					0.0,
					0.0,
					0.0,
					0.0,
					0.0,
					0.0001698882512836001,
					0.0,
					0.0,
					0.0,
					0.0,
					0.0,
					0.0,
					0.0,
					0.0,
					0.0,
					0.0,
					0.0,
					0.00011325883418906675,
					0.0,
					0.0,
					0.0,
					0.0,
					0.0,
					0.0,
					0.0,
					0.0001887647236484446,
					0.0,
					0.0,
					0.0,
					0.0,
					0.00020764119601328904,
					0.0,
					0.0,
					0.0,
					0.0001698882512836001,
					0.0,
					0.0,
					0.00024539414074297794,
					0.0,
					0.0,
					0.00020764119601328904,
					0.0,
					7.550588945937783e-05,
					0.0,
					0.0,
					0.0001887647236484446,
					0.0001698882512836001,
					0.0,
					0.0001698882512836001,
					0.0,
					0.00024539414074297794,
					0.00015101177891875566,
					0.0,
					0.00024539414074297794,
					0.00015101177891875566,
					0.0001887647236484446,
					0.00015101177891875566,
					0.0001321353065539112,
					0.0001887647236484446,
					0.00015101177891875566,
					0.0001321353065539112,
					0.00047191180912111146,
					0.00011325883418906675,
					0.0001887647236484446,
					0.0003209000302023558,
					9.43823618242223e-05,
					0.0003775294472968892,
					0.00024539414074297794,
					0.0001321353065539112,
					0.00028314708547266685,
					0.0003586529749320447,
					0.0003209000302023558,
					0.000453035336756267,
					0.00024539414074297794,
					0.0005285412262156448,
					0.0001321353065539112,
					0.0002642706131078224,
					0.0006040471156750226,
					0.0004152823920265781,
					0.0005662941709453337,
					0.0003209000302023558,
					0.00024539414074297794,
					0.0003397765025672002,
					0.0003209000302023558,
					0.0003586529749320447,
					0.00024539414074297794,
					0.0003775294472968892,
					0.0004341588643914225,
					0.0001887647236484446,
					0.0001887647236484446,
					0.0001887647236484446,
					0.0001698882512836001,
					7.550588945937783e-05,
					9.43823618242223e-05,
					0.00015101177891875566,
					5.662941709453337e-05,
					7.550588945937783e-05,
					0.0,
					1.8876472364844458e-05,
					1.8876472364844458e-05,
					1.8876472364844458e-05,
					0.0,
					0.0,
					0.0,
					0.0,
					1.8876472364844458e-05,
					1.8876472364844458e-05,
					0.0,
					1.8876472364844458e-05,
					0.0,
					0.0,
					0.0,
					0.0,
					0.0,
					0.0,
					0.0,
					1.8876472364844458e-05,
					1.8876472364844458e-05,
					7.550588945937783e-05,
					0.0,
					0.0,
					1.8876472364844458e-05,
					5.662941709453337e-05,
					0.00015101177891875566,
					0.0001321353065539112,
					0.0003586529749320447,
					0.00047191180912111146,
					0.0010193295077016006,
					0.0011325883418906674,
					0.0024161884627000906,
					0.00398293566898218,
					0.005568559347629115,
					0.008588794926004228,
					0.013742071881606765,
					0.01880096647538508,
					0.027276502567200243,
					0.03686575052854123,
					0.046643763213530656,
					0.05308064028994262,
					0.06416112956810631,
					0.06852159468438539,
					0.07356161280579886,
					0.07495847176079734,
					0.07635533071579584,
					0.06895575354877681,
					0.06604877680459076,
					0.05834717607973422,
					0.051966928420416794,
					0.042075656901238295,
					0.03222213832678949,
					0.026181667170039263,
					0.017970401691331923,
					0.012817124735729386,
					0.008664300815463606,
					0.005455300513440048,
					0.00436046511627907,
					0.0033977650256720024,
					0.00279371790999698,
					0.0019254001812141347,
					0.001642253095741468,
					0.0011703412866203564,
					0.0008871942011476895,
					0.0005096647538508003,
					0.00024539414074297794,
					0.0001887647236484446,
					3.7752944729688915e-05,
					0.00011325883418906675,
					1.8876472364844458e-05,
					1.8876472364844458e-05,
					3.7752944729688915e-05,
					1.8876472364844458e-05,
					5.662941709453337e-05,
					0.0,
					5.662941709453337e-05,
					0.0,
					0.0,
					1.8876472364844458e-05,
					0.0,
					0.0,
					0.0,
					1.8876472364844458e-05,
					0.0,
					1.8876472364844458e-05,
					0.0,
					3.7752944729688915e-05,
					0.0,
					1.8876472364844458e-05,
					0.0,
					1.8876472364844458e-05,
					0.0,
					0.0,
					0.0,
					0.0,
					0.0,
					0.0,
					0.0,
					0.0,
					0.0,
					0.0,
					0.0,
					0.0,
					0.0,
					0.0,
					0.0,
					0.0,
					0.0,
					0.0,
					0.0,
					0.0,
					0.0,
					0.0,
					0.0,
					0.0,
					0.0,
					0.0,
					0.0,
					0.0,
					0.0,
					0.0,
					0.0,
					0.0,
					0.0,
					0.0,
					0.0,
					0.0,
					0.0,
					0.0,
					0.0,
					0.0,
					0.0,
					0.0,
					0.0,
					0.0,
					0.0,
					0.0,
					0.0,
					0.0,
					0.0,
					0.0
				]
			},
			{
				"x": 0.12976877901,
				"bin": [
					0.001,
					0.0010568175092136585,
					0.001116863247780561,
					0.0011803206356517297,
					0.0012473835142429433,
					0.0013182567385564075,
					0.0013931568029453036,
					0.0014723125024327193,
					0.001555965631605075,
					0.0016443717232149323,
					0.0017378008287493763,
					0.0018365383433483473,
					0.0019408858775927793,
					0.0020511621788255646,
					0.002167704104819694,
					0.0022908676527677724,
					0.0024210290467361778,
					0.0025585858869056452,
					0.0027039583641088436,
					0.0028575905433749467,
					0.003019951720402016,
					0.0031915378551007614,
					0.003372873086588689,
					0.0035645113342624426,
					0.003767037989839089,
					0.003981071705534973,
					0.004207266283844442,
					0.004446312674691089,
					0.004698941086052156,
					0.004965923214503363,
					0.005248074602497723,
					0.005546257129579105,
					0.005861381645140285,
					0.006194410750767812,
					0.006546361740672747,
					0.006918309709189363,
					0.007311390834834172,
					0.007726805850957022,
					0.008165823713585922,
					0.008629785477669702,
					0.009120108393559097,
					0.009638290236239706,
					0.010185913880541169,
					0.010764652136298349,
					0.01137627285823431,
					0.012022644346174132,
					0.012705741052085419,
					0.013427649611378642,
					0.014190575216890926,
					0.014996848355023733,
					0.015848931924611134,
					0.016749428760264373,
					0.01770108958317421,
					0.018706821403658005,
					0.01976969640111861,
					0.020892961308540396,
					0.022080047330189003,
					0.023334580622810033,
					0.0246603933723434,
					0.02606153549998895,
					0.02754228703338166,
					0.029107171180666053,
					0.03076096814740708,
					0.032508729738543435,
					0.034355794789987466,
					0.03630780547701014,
					0.03837072454922788,
					0.040550853544838394,
					0.042854852039743964,
					0.04528975799036209,
					0.047863009232263824,
					0.0505824662003114,
					0.053456435939697164,
					0.05649369748123025,
					0.059703528658383694,
					0.06309573444801933,
					0.06668067692136222,
					0.07046930689671471,
					0.07447319739059892,
					0.07870457896950989,
					0.08317637711026708,
					0.08790225168308842,
					0.09289663867799362,
					0.09817479430199844,
					0.10375284158180126,
					0.1096478196143185,
					0.11587773561551262,
					0.1224616199265049,
					0.12941958414499863,
					0.13677288255958495,
					0.1445439770745928,
					0.15275660582380732,
					0.1614358556826487,
					0.17060823890031243,
					0.180301774085957,
					0.19054607179632482,
					0.20137242498623895,
					0.21281390459827113,
					0.22490546058357805,
					0.23768402866248758,
					0.25118864315095796,
					0.2654605561975539,
					0.2805433637951713,
					0.2964831389524342,
					0.31332857243155854,
					0.3311311214825911,
					0.3499451670283573,
					0.3698281797802663,
					0.3908408957924021,
					0.41304750199016144,
					0.4365158322401661,
					0.46131757456037953,
					0.4875284901033865,
					0.5152286445817567,
					0.5445026528424215,
					0.5754399373371573,
					0.6081350012787182,
					0.64268771731702,
					0.6792036326171843,
					0.7177942912713615,
					0.7585775750291835,
					0.801678063387679,
					0.8472274141405963,
					0.8953647655495938,
					0.946237161365793,
					1.0,
					1.0568175092136585,
					1.1168632477805611,
					1.1803206356517297,
					1.2473835142429432,
					1.3182567385564075,
					1.3931568029453036,
					1.4723125024327193,
					1.555965631605075,
					1.6443717232149324,
					1.7378008287493762,
					1.8365383433483473,
					1.9408858775927793,
					2.051162178825567,
					2.167704104819694,
					2.2908676527677723,
					2.4210290467361775,
					2.5585858869056453,
					2.703958364108843,
					2.8575905433749464,
					3.019951720402016,
					3.1915378551007616,
					3.372873086588689,
					3.5645113342624426,
					3.767037989839089,
					3.981071705534973,
					4.207266283844442,
					4.446312674691089,
					4.698941086052156,
					4.965923214503363,
					5.248074602497728,
					5.54625712957911,
					5.86138164514029,
					6.194410750767818,
					6.5463617406727534,
					6.918309709189363,
					7.311390834834173,
					7.726805850957021,
					8.165823713585922,
					8.629785477669701,
					9.120108393559097,
					9.638290236239705,
					10.18591388054117,
					10.76465213629835,
					11.37627285823431,
					12.02264434617413,
					12.705741052085418,
					13.427649611378643,
					14.190575216890926,
					14.99684835502374,
					15.848931924611142,
					16.749428760264383,
					17.70108958317422,
					18.706821403658015,
					19.76969640111862,
					20.892961308540407,
					22.080047330189014,
					23.334580622810044,
					24.66039337234341,
					26.061535499988977,
					27.54228703338169,
					29.107171180666082,
					30.760968147407112,
					32.50872973854347,
					34.3557947899875,
					36.30780547701018,
					38.37072454922792,
					40.55085354483843,
					42.85485203974392,
					45.28975799036204,
					47.863009232263806,
					50.58246620031137,
					53.45643593969714,
					56.49369748123023,
					59.70352865838366,
					63.0957344480193,
					66.68067692136219,
					70.46930689671467,
					74.47319739059888,
					78.70457896950985,
					83.17637711026708,
					87.90225168308842,
					92.89663867799364,
					98.17479430199843,
					103.75284158180126,
					109.64781961431851,
					115.87773561551262,
					122.4616199265049,
					129.41958414499862,
					136.77288255958496,
					144.5439770745928,
					152.75660582380732,
					161.4358556826487,
					170.60823890031244,
					180.301774085957,
					190.54607179632484,
					201.37242498623894,
					212.81390459827134,
					224.90546058357828,
					237.68402866248783,
					251.18864315095823,
					265.4605561975542,
					280.5433637951716,
					296.48313895243456,
					313.3285724315589,
					331.1311214825914,
					349.9451670283577,
					369.8281797802666,
					390.8408957924025,
					413.0475019901619,
					436.51583224016565,
					461.31757456037906,
					487.528490103386,
					515.2286445817562,
					544.5026528424208,
					575.4399373371566,
					608.1350012787176,
					642.6877173170194,
					679.2036326171843,
					717.7942912713615,
					758.5775750291835,
					801.678063387679,
					847.2274141405964,
					895.3647655495937,
					946.237161365793
				],
				"output": [
					0.0,
					0.0,
					0.0,
					0.0,
					0.0,
					0.0,
					0.0,
					0.0,
					0.0,
					0.0,
					0.0,
					0.0,
					0.0,
					0.0,
					0.0,
					0.0,
					0.00018609844607797525,
					0.0,
					0.0,
					0.0,
					0.0,
					0.0,
					0.0,
					0.0,
					0.0,
					0.0,
					0.0,
					0.0,
					0.0003721968921559505,
					0.0,
					0.0,
					0.0,
					0.0,
					0.0,
					0.0,
					0.0,
					0.0002233181352935703,
					0.0,
					0.0,
					0.0,
					0.0,
					0.0003721968921559505,
					0.0,
					0.0,
					0.0,
					0.00016748860147017773,
					0.0,
					0.0,
					0.00016748860147017773,
					0.0,
					0.0,
					0.00035358704754815296,
					0.0,
					0.00024192797990136783,
					0.0,
					0.0,
					0.00024192797990136783,
					0.00016748860147017773,
					0.0,
					0.00020470829068577277,
					0.0,
					0.00026053782450916535,
					0.00013026891225458267,
					0.0,
					0.0002233181352935703,
					0.0002233181352935703,
					0.00013026891225458267,
					0.00020470829068577277,
					0.0002977575137247604,
					0.00024192797990136783,
					0.00024192797990136783,
					0.00018609844607797525,
					0.00039080673676374804,
					0.00020470829068577277,
					0.00016748860147017773,
					0.00039080673676374804,
					0.00020470829068577277,
					0.00035358704754815296,
					0.00024192797990136783,
					0.00016748860147017773,
					0.00048385595980273566,
					0.00024192797990136783,
					0.0003163673583325579,
					0.0006513445612729133,
					0.00033497720294035547,
					0.0004466362705871406,
					0.00040941658137154553,
					0.0005024658044105332,
					0.0005582953382339258,
					0.00039080673676374804,
					0.0005582953382339258,
					0.0003721968921559505,
					0.00039080673676374804,
					0.00035358704754815296,
					0.0005582953382339258,
					0.0002791476691169629,
					0.00018609844607797525,
					0.0005396854936261282,
					0.00018609844607797525,
					0.0004280264259793431,
					0.00020470829068577277,
					0.0002233181352935703,
					0.00016748860147017773,
					0.00013026891225458267,
					7.44393784311901e-05,
					0.00013026891225458267,
					7.44393784311901e-05,
					7.44393784311901e-05,
					1.8609844607797524e-05,
					1.8609844607797524e-05,
					3.721968921559505e-05,
					0.0,
					0.0,
					0.0,
					0.0,
					0.0,
					1.8609844607797524e-05,
					0.0,
					0.0,
					1.8609844607797524e-05,
					0.0,
					0.0,
					1.8609844607797524e-05,
					0.0,
					1.8609844607797524e-05,
					0.0,
					0.0,
					0.0,
					1.8609844607797524e-05,
					0.0,
					1.8609844607797524e-05,
					1.8609844607797524e-05,
					5.582953382339258e-05,
					3.721968921559505e-05,
					0.00018609844607797525,
					0.0002233181352935703,
					0.0002977575137247604,
					0.0006699544058807109,
					0.0006513445612729133,
					0.0015446171024471945,
					0.0023262305759746906,
					0.0038894575230296827,
					0.006215688099004374,
					0.010086535777426258,
					0.013734065320554573,
					0.021178003163673582,
					0.031022610961198474,
					0.04120219596166372,
					0.04989299339350516,
					0.06009118823857821,
					0.06515306597189914,
					0.0729319810179585,
					0.0729692007071741,
					0.07255978412580255,
					0.07408579138364195,
					0.06729319810179585,
					0.06260351726063088,
					0.056592537452312276,
					0.04849725504792035,
					0.03947148041313855,
					0.03251139852982227,
					0.02223876430631804,
					0.016227784497999442,
					0.010440122824974411,
					0.007071740950963059,
					0.005229366334791105,
					0.0033311621847957567,
					0.0027914766911696287,
					0.0021587419745045127,
					0.00180515492695636,
					0.0013212989671536242,
					0.0010421512980366614,
					0.0005210756490183307,
					0.0004466362705871406,
					0.0002233181352935703,
					0.0001488787568623802,
					0.00013026891225458267,
					0.00013026891225458267,
					1.8609844607797524e-05,
					3.721968921559505e-05,
					5.582953382339258e-05,
					3.721968921559505e-05,
					1.8609844607797524e-05,
					0.0,
					0.0,
					0.0,
					0.0,
					0.0,
					0.0,
					1.8609844607797524e-05,
					1.8609844607797524e-05,
					0.0,
					0.0,
					0.0,
					0.0,
					0.0,
					5.582953382339258e-05,
					1.8609844607797524e-05,
					0.0,
					1.8609844607797524e-05,
					0.0,
					1.8609844607797524e-05,
					0.0,
					0.0,
					0.0,
					0.0,
					0.0,
					0.0,
					0.0,
					0.0,
					0.0,
					0.0,
					0.0,
					0.0,
					0.0,
					0.0,
					0.0,
					1.8609844607797524e-05,
					0.0,
					0.0,
					0.0,
					0.0,
					0.0,
					0.0,
					0.0,
					0.0,
					0.0,
					0.0,
					0.0,
					0.0,
					0.0,
					0.0,
					0.0,
					0.0,
					0.0,
					0.0,
					0.0,
					0.0,
					0.0,
					0.0,
					0.0,
					0.0,
					0.0,
					0.0,
					0.0,
					0.0,
					0.0,
					0.0,
					0.0,
					0.0
				]
			},
			{
				"x": 0.36882926178000003,
				"bin": [
					0.001,
					0.0010568175092136585,
					0.001116863247780561,
					0.0011803206356517297,
					0.0012473835142429433,
					0.0013182567385564075,
					0.0013931568029453036,
					0.0014723125024327193,
					0.001555965631605075,
					0.0016443717232149323,
					0.0017378008287493763,
					0.0018365383433483473,
					0.0019408858775927793,
					0.0020511621788255646,
					0.002167704104819694,
					0.0022908676527677724,
					0.0024210290467361778,
					0.0025585858869056452,
					0.0027039583641088436,
					0.0028575905433749467,
					0.003019951720402016,
					0.0031915378551007614,
					0.003372873086588689,
					0.0035645113342624426,
					0.003767037989839089,
					0.003981071705534973,
					0.004207266283844442,
					0.004446312674691089,
					0.004698941086052156,
					0.004965923214503363,
					0.005248074602497723,
					0.005546257129579105,
					0.005861381645140285,
					0.006194410750767812,
					0.006546361740672747,
					0.006918309709189363,
					0.007311390834834172,
					0.007726805850957022,
					0.008165823713585922,
					0.008629785477669702,
					0.009120108393559097,
					0.009638290236239706,
					0.010185913880541169,
					0.010764652136298349,
					0.01137627285823431,
					0.012022644346174132,
					0.012705741052085419,
					0.013427649611378642,
					0.014190575216890926,
					0.014996848355023733,
					0.015848931924611134,
					0.016749428760264373,
					0.01770108958317421,
					0.018706821403658005,
					0.01976969640111861,
					0.020892961308540396,
					0.022080047330189003,
					0.023334580622810033,
					0.0246603933723434,
					0.02606153549998895,
					0.02754228703338166,
					0.029107171180666053,
					0.03076096814740708,
					0.032508729738543435,
					0.034355794789987466,
					0.03630780547701014,
					0.03837072454922788,
					0.040550853544838394,
					0.042854852039743964,
					0.04528975799036209,
					0.047863009232263824,
					0.0505824662003114,
					0.053456435939697164,
					0.05649369748123025,
					0.059703528658383694,
					0.06309573444801933,
					0.06668067692136222,
					0.07046930689671471,
					0.07447319739059892,
					0.07870457896950989,
					0.08317637711026708,
					0.08790225168308842,
					0.09289663867799362,
					0.09817479430199844,
					0.10375284158180126,
					0.1096478196143185,
					0.11587773561551262,
					0.1224616199265049,
					0.12941958414499863,
					0.13677288255958495,
					0.1445439770745928,
					0.15275660582380732,
					0.1614358556826487,
					0.17060823890031243,
					0.180301774085957,
					0.19054607179632482,
					0.20137242498623895,
					0.21281390459827113,
					0.22490546058357805,
					0.23768402866248758,
					0.25118864315095796,
					0.2654605561975539,
					0.2805433637951713,
					0.2964831389524342,
					0.31332857243155854,
					0.3311311214825911,
					0.3499451670283573,
					0.3698281797802663,
					0.3908408957924021,
					0.41304750199016144,
					0.4365158322401661,
					0.46131757456037953,
					0.4875284901033865,
					0.5152286445817567,
					0.5445026528424215,
					0.5754399373371573,
					0.6081350012787182,
					0.64268771731702,
					0.6792036326171843,
					0.7177942912713615,
					0.7585775750291835,
					0.801678063387679,
					0.8472274141405963,
					0.8953647655495938,
					0.946237161365793,
					1.0,
					1.0568175092136585,
					1.1168632477805611,
					1.1803206356517297,
					1.2473835142429432,
					1.3182567385564075,
					1.3931568029453036,
					1.4723125024327193,
					1.555965631605075,
					1.6443717232149324,
					1.7378008287493762,
					1.8365383433483473,
					1.9408858775927793,
					2.051162178825567,
					2.167704104819694,
					2.2908676527677723,
					2.4210290467361775,
					2.5585858869056453,
					2.703958364108843,
					2.8575905433749464,
					3.019951720402016,
					3.1915378551007616,
					3.372873086588689,
					3.5645113342624426,
					3.767037989839089,
					3.981071705534973,
					4.207266283844442,
					4.446312674691089,
					4.698941086052156,
					4.965923214503363,
					5.248074602497728,
					5.54625712957911,
					5.86138164514029,
					6.194410750767818,
					6.5463617406727534,
					6.918309709189363,
					7.311390834834173,
					7.726805850957021,
					8.165823713585922,
					8.629785477669701,
					9.120108393559097,
					9.638290236239705,
					10.18591388054117,
					10.76465213629835,
					11.37627285823431,
					12.02264434617413,
					12.705741052085418,
					13.427649611378643,
					14.190575216890926,
					14.99684835502374,
					15.848931924611142,
					16.749428760264383,
					17.70108958317422,
					18.706821403658015,
					19.76969640111862,
					20.892961308540407,
					22.080047330189014,
					23.334580622810044,
					24.66039337234341,
					26.061535499988977,
					27.54228703338169,
					29.107171180666082,
					30.760968147407112,
					32.50872973854347,
					34.3557947899875,
					36.30780547701018,
					38.37072454922792,
					40.55085354483843,
					42.85485203974392,
					45.28975799036204,
					47.863009232263806,
					50.58246620031137,
					53.45643593969714,
					56.49369748123023,
					59.70352865838366,
					63.0957344480193,
					66.68067692136219,
					70.46930689671467,
					74.47319739059888,
					78.70457896950985,
					83.17637711026708,
					87.90225168308842,
					92.89663867799364,
					98.17479430199843,
					103.75284158180126,
					109.64781961431851,
					115.87773561551262,
					122.4616199265049,
					129.41958414499862,
					136.77288255958496,
					144.5439770745928,
					152.75660582380732,
					161.4358556826487,
					170.60823890031244,
					180.301774085957,
					190.54607179632484,
					201.37242498623894,
					212.81390459827134,
					224.90546058357828,
					237.68402866248783,
					251.18864315095823,
					265.4605561975542,
					280.5433637951716,
					296.48313895243456,
					313.3285724315589,
					331.1311214825914,
					349.9451670283577,
					369.8281797802666,
					390.8408957924025,
					413.0475019901619,
					436.51583224016565,
					461.31757456037906,
					487.528490103386,
					515.2286445817562,
					544.5026528424208,
					575.4399373371566,
					608.1350012787176,
					642.6877173170194,
					679.2036326171843,
					717.7942912713615,
					758.5775750291835,
					801.678063387679,
					847.2274141405964,
					895.3647655495937,
					946.237161365793
				],
				"output": [
					0.0,
					0.0,
					0.0,
					0.0,
					0.0,
					0.0,
					0.0,
					0.0,
					0.0,
					0.0,
					0.0,
					0.0,
					0.0,
					0.0,
					0.0,
					0.0,
					0.00019937649532371493,
					0.0,
					0.0,
					0.0,
					0.0,
					0.0,
					0.0,
					0.0,
					0.0,
					0.0,
					0.0,
					0.0,
					0.0003262524468933517,
					0.0,
					0.0,
					0.0,
					0.0,
					0.0,
					0.0,
					0.0,
					0.00016312622344667586,
					0.0,
					0.0,
					0.0,
					0.0,
					0.00010875081563111724,
					0.0,
					0.0,
					0.0,
					0.000235626767200754,
					0.0,
					0.0,
					0.00018125135938519538,
					0.0,
					0.0,
					0.00021750163126223448,
					0.0,
					0.00016312622344667586,
					0.0,
					0.0002718770390777931,
					0.0,
					0.00018125135938519538,
					0.0,
					9.062567969259769e-05,
					0.0,
					0.00016312622344667586,
					0.00019937649532371493,
					0.00034437758283187124,
					0.0,
					0.0001450010875081563,
					0.00019937649532371493,
					0.00018125135938519538,
					0.00019937649532371493,
					0.00012687595156963676,
					5.437540781555862e-05,
					9.062567969259769e-05,
					0.00038062785470891034,
					0.00019937649532371493,
					0.00010875081563111724,
					0.00034437758283187124,
					0.00019937649532371493,
					0.00036250271877039076,
					0.00034437758283187124,
					0.00019937649532371493,
					0.0004168781265859494,
					0.0002900021750163126,
					0.0005618792140941057,
					0.0002718770390777931,
					0.00030812731095483214,
					0.00036250271877039076,
					0.0002900021750163126,
					0.0005800043500326252,
					0.0005800043500326252,
					0.00034437758283187124,
					0.00043500326252446896,
					0.0004168781265859494,
					0.000471253534401508,
					0.00039875299064742986,
					0.0002537519031392735,
					0.00038062785470891034,
					0.00016312622344667586,
					0.0005800043500326252,
					0.00034437758283187124,
					0.0002718770390777931,
					0.0002718770390777931,
					0.00030812731095483214,
					0.00021750163126223448,
					0.000235626767200754,
					9.062567969259769e-05,
					7.250054375407815e-05,
					7.250054375407815e-05,
					0.00010875081563111724,
					1.812513593851954e-05,
					1.812513593851954e-05,
					3.625027187703908e-05,
					0.0,
					1.812513593851954e-05,
					0.0,
					0.0,
					1.812513593851954e-05,
					0.0,
					0.0,
					3.625027187703908e-05,
					0.0,
					0.0,
					1.812513593851954e-05,
					1.812513593851954e-05,
					3.625027187703908e-05,
					1.812513593851954e-05,
					1.812513593851954e-05,
					0.0,
					3.625027187703908e-05,
					5.437540781555862e-05,
					0.0001450010875081563,
					0.00021750163126223448,
					0.0004168781265859494,
					0.000471253534401508,
					0.0007250054375407815,
					0.0008156311172333793,
					0.0015768868266512,
					0.0023925179438845793,
					0.004313782353367651,
					0.005292539694047705,
					0.008500688755165664,
					0.012053215399115493,
					0.016330747480606103,
					0.02323642427318205,
					0.027658957442180818,
					0.03625027187703908,
					0.04326469948524614,
					0.05446603349525121,
					0.062368592764445736,
					0.06737113028347713,
					0.06925614442108316,
					0.07085115638367288,
					0.07166678750090626,
					0.06822301167258754,
					0.0637279779598347,
					0.055553541651562385,
					0.04988037410280577,
					0.04246719350395128,
					0.033640252301892264,
					0.026933952004640035,
					0.01875951569636772,
					0.013466976002320018,
					0.008935692017690133,
					0.005419415645617342,
					0.004676285072138041,
					0.003498151236134271,
					0.0024106430798230987,
					0.0021387660407453054,
					0.001450010875081563,
					0.0011962589719422896,
					0.0007431305734793011,
					0.0007250054375407815,
					0.0003262524468933517,
					0.00019937649532371493,
					0.00018125135938519538,
					7.250054375407815e-05,
					5.437540781555862e-05,
					0.0,
					1.812513593851954e-05,
					3.625027187703908e-05,
					7.250054375407815e-05,
					0.0,
					1.812513593851954e-05,
					1.812513593851954e-05,
					1.812513593851954e-05,
					1.812513593851954e-05,
					0.0,
					0.0,
					0.0,
					0.0,
					1.812513593851954e-05,
					0.0,
					0.0,
					0.0,
					0.0,
					0.0,
					1.812513593851954e-05,
					0.0,
					0.0,
					0.0,
					0.0,
					0.0,
					0.0,
					0.0,
					0.0,
					0.0,
					0.0,
					0.0,
					0.0,
					0.0,
					0.0,
					0.0,
					0.0,
					0.0,
					0.0,
					0.0,
					1.812513593851954e-05,
					0.0,
					0.0,
					0.0,
					0.0,
					0.0,
					0.0,
					0.0,
					0.0,
					0.0,
					0.0,
					0.0,
					0.0,
					0.0,
					0.0,
					0.0,
					0.0,
					0.0,
					0.0,
					0.0,
					0.0,
					0.0,
					0.0,
					0.0,
					0.0,
					0.0,
					0.0,
					0.0,
					0.0,
					0.0,
					0.0,
					0.0,
					0.0,
					0.0,
					0.0
				]
			},
			{
				"x": 0.53453991372,
				"bin": [
					0.001,
					0.0010568175092136585,
					0.001116863247780561,
					0.0011803206356517297,
					0.0012473835142429433,
					0.0013182567385564075,
					0.0013931568029453036,
					0.0014723125024327193,
					0.001555965631605075,
					0.0016443717232149323,
					0.0017378008287493763,
					0.0018365383433483473,
					0.0019408858775927793,
					0.0020511621788255646,
					0.002167704104819694,
					0.0022908676527677724,
					0.0024210290467361778,
					0.0025585858869056452,
					0.0027039583641088436,
					0.0028575905433749467,
					0.003019951720402016,
					0.0031915378551007614,
					0.003372873086588689,
					0.0035645113342624426,
					0.003767037989839089,
					0.003981071705534973,
					0.004207266283844442,
					0.004446312674691089,
					0.004698941086052156,
					0.004965923214503363,
					0.005248074602497723,
					0.005546257129579105,
					0.005861381645140285,
					0.006194410750767812,
					0.006546361740672747,
					0.006918309709189363,
					0.007311390834834172,
					0.007726805850957022,
					0.008165823713585922,
					0.008629785477669702,
					0.009120108393559097,
					0.009638290236239706,
					0.010185913880541169,
					0.010764652136298349,
					0.01137627285823431,
					0.012022644346174132,
					0.012705741052085419,
					0.013427649611378642,
					0.014190575216890926,
					0.014996848355023733,
					0.015848931924611134,
					0.016749428760264373,
					0.01770108958317421,
					0.018706821403658005,
					0.01976969640111861,
					0.020892961308540396,
					0.022080047330189003,
					0.023334580622810033,
					0.0246603933723434,
					0.02606153549998895,
					0.02754228703338166,
					0.029107171180666053,
					0.03076096814740708,
					0.032508729738543435,
					0.034355794789987466,
					0.03630780547701014,
					0.03837072454922788,
					0.040550853544838394,
					0.042854852039743964,
					0.04528975799036209,
					0.047863009232263824,
					0.0505824662003114,
					0.053456435939697164,
					0.05649369748123025,
					0.059703528658383694,
					0.06309573444801933,
					0.06668067692136222,
					0.07046930689671471,
					0.07447319739059892,
					0.07870457896950989,
					0.08317637711026708,
					0.08790225168308842,
					0.09289663867799362,
					0.09817479430199844,
					0.10375284158180126,
					0.1096478196143185,
					0.11587773561551262,
					0.1224616199265049,
					0.12941958414499863,
					0.13677288255958495,
					0.1445439770745928,
					0.15275660582380732,
					0.1614358556826487,
					0.17060823890031243,
					0.180301774085957,
					0.19054607179632482,
					0.20137242498623895,
					0.21281390459827113,
					0.22490546058357805,
					0.23768402866248758,
					0.25118864315095796,
					0.2654605561975539,
					0.2805433637951713,
					0.2964831389524342,
					0.31332857243155854,
					0.3311311214825911,
					0.3499451670283573,
					0.3698281797802663,
					0.3908408957924021,
					0.41304750199016144,
					0.4365158322401661,
					0.46131757456037953,
					0.4875284901033865,
					0.5152286445817567,
					0.5445026528424215,
					0.5754399373371573,
					0.6081350012787182,
					0.64268771731702,
					0.6792036326171843,
					0.7177942912713615,
					0.7585775750291835,
					0.801678063387679,
					0.8472274141405963,
					0.8953647655495938,
					0.946237161365793,
					1.0,
					1.0568175092136585,
					1.1168632477805611,
					1.1803206356517297,
					1.2473835142429432,
					1.3182567385564075,
					1.3931568029453036,
					1.4723125024327193,
					1.555965631605075,
					1.6443717232149324,
					1.7378008287493762,
					1.8365383433483473,
					1.9408858775927793,
					2.051162178825567,
					2.167704104819694,
					2.2908676527677723,
					2.4210290467361775,
					2.5585858869056453,
					2.703958364108843,
					2.8575905433749464,
					3.019951720402016,
					3.1915378551007616,
					3.372873086588689,
					3.5645113342624426,
					3.767037989839089,
					3.981071705534973,
					4.207266283844442,
					4.446312674691089,
					4.698941086052156,
					4.965923214503363,
					5.248074602497728,
					5.54625712957911,
					5.86138164514029,
					6.194410750767818,
					6.5463617406727534,
					6.918309709189363,
					7.311390834834173,
					7.726805850957021,
					8.165823713585922,
					8.629785477669701,
					9.120108393559097,
					9.638290236239705,
					10.18591388054117,
					10.76465213629835,
					11.37627285823431,
					12.02264434617413,
					12.705741052085418,
					13.427649611378643,
					14.190575216890926,
					14.99684835502374,
					15.848931924611142,
					16.749428760264383,
					17.70108958317422,
					18.706821403658015,
					19.76969640111862,
					20.892961308540407,
					22.080047330189014,
					23.334580622810044,
					24.66039337234341,
					26.061535499988977,
					27.54228703338169,
					29.107171180666082,
					30.760968147407112,
					32.50872973854347,
					34.3557947899875,
					36.30780547701018,
					38.37072454922792,
					40.55085354483843,
					42.85485203974392,
					45.28975799036204,
					47.863009232263806,
					50.58246620031137,
					53.45643593969714,
					56.49369748123023,
					59.70352865838366,
					63.0957344480193,
					66.68067692136219,
					70.46930689671467,
					74.47319739059888,
					78.70457896950985,
					83.17637711026708,
					87.90225168308842,
					92.89663867799364,
					98.17479430199843,
					103.75284158180126,
					109.64781961431851,
					115.87773561551262,
					122.4616199265049,
					129.41958414499862,
					136.77288255958496,
					144.5439770745928,
					152.75660582380732,
					161.4358556826487,
					170.60823890031244,
					180.301774085957,
					190.54607179632484,
					201.37242498623894,
					212.81390459827134,
					224.90546058357828,
					237.68402866248783,
					251.18864315095823,
					265.4605561975542,
					280.5433637951716,
					296.48313895243456,
					313.3285724315589,
					331.1311214825914,
					349.9451670283577,
					369.8281797802666,
					390.8408957924025,
					413.0475019901619,
					436.51583224016565,
					461.31757456037906,
					487.528490103386,
					515.2286445817562,
					544.5026528424208,
					575.4399373371566,
					608.1350012787176,
					642.6877173170194,
					679.2036326171843,
					717.7942912713615,
					758.5775750291835,
					801.678063387679,
					847.2274141405964,
					895.3647655495937,
					946.237161365793
				],
				"output": [
					0.0,
					0.0,
					0.0,
					0.0,
					0.0,
					0.0,
					0.0,
					0.0,
					0.0,
					0.0,
					0.0,
					0.0,
					0.0,
					0.0,
					0.0,
					0.0,
					0.00012996175411236123,
					0.0,
					0.0,
					0.0,
					0.0,
					0.0,
					0.0,
					0.0,
					0.0,
					0.0,
					0.0,
					0.0,
					0.00022279157847833353,
					0.0,
					0.0,
					0.0,
					0.0,
					0.0,
					0.0,
					0.0,
					0.00011139578923916676,
					0.0,
					0.0,
					0.0,
					0.0,
					0.00012996175411236123,
					0.0,
					0.0,
					0.0,
					0.00014852771898555569,
					0.0,
					0.0,
					0.00029705543797111137,
					0.0,
					0.0,
					0.00020422561360513905,
					0.0,
					0.00012996175411236123,
					0.0,
					0.00020422561360513905,
					0.0,
					0.0001856596487319446,
					0.0,
					0.00012996175411236123,
					0.0,
					0.00022279157847833353,
					0.00020422561360513905,
					0.00011139578923916676,
					0.0,
					0.00022279157847833353,
					0.00012996175411236123,
					0.00025992350822472246,
					0.0002784894730979169,
					7.426385949277784e-05,
					0.00020422561360513905,
					0.00025992350822472246,
					0.00020422561360513905,
					0.00016709368385875014,
					0.00024135754335152798,
					0.0003713192974638892,
					0.00024135754335152798,
					0.00029705543797111137,
					0.0003713192974638892,
					0.00014852771898555569,
					0.0003156214028443058,
					0.00025992350822472246,
					0.0004270171920834726,
					0.0004270171920834726,
					0.00029705543797111137,
					0.0005941108759422227,
					0.0005198470164494449,
					0.0002784894730979169,
					0.00044558315695666706,
					0.00044558315695666706,
					0.0003341873677175003,
					0.0005198470164494449,
					0.0004084512272102781,
					0.0004270171920834726,
					0.00029705543797111137,
					0.00038988526233708367,
					0.0003713192974638892,
					0.00022279157847833353,
					0.0002784894730979169,
					0.00022279157847833353,
					0.00025992350822472246,
					9.28298243659723e-05,
					0.00016709368385875014,
					0.00016709368385875014,
					0.00011139578923916676,
					7.426385949277784e-05,
					0.00011139578923916676,
					5.569789461958338e-05,
					7.426385949277784e-05,
					1.856596487319446e-05,
					1.856596487319446e-05,
					0.0,
					1.856596487319446e-05,
					0.0,
					5.569789461958338e-05,
					1.856596487319446e-05,
					9.28298243659723e-05,
					0.00014852771898555569,
					0.00020422561360513905,
					0.0001856596487319446,
					0.00020422561360513905,
					0.00038988526233708367,
					0.00038988526233708367,
					0.0009839961382793064,
					0.00120678771675764,
					0.0017637666629534737,
					0.001893728417065835,
					0.0029334224499647245,
					0.004140210166722364,
					0.004957112621142921,
					0.00774200735212209,
					0.009765697523300285,
					0.011343804537521814,
					0.013794511900783483,
					0.018157513645984183,
					0.0214436894285396,
					0.025732427314247523,
					0.03245330659834392,
					0.03800453009542906,
					0.042961642716571984,
					0.046767665515576845,
					0.05020236901711782,
					0.05547510304110505,
					0.05991236864579852,
					0.060970628643570605,
					0.05857561917492852,
					0.05859418513980172,
					0.05605064795217408,
					0.05218892725854963,
					0.04700902305892837,
					0.04114217815899893,
					0.03555382273216739,
					0.03005829712970183,
					0.02422858415951877,
					0.018547398908321265,
					0.012940477516616538,
					0.009932791207159036,
					0.007500649808770562,
					0.004808584902157365,
					0.00395455051799042,
					0.002784894730979169,
					0.0023578775388956963,
					0.0013924473654895846,
					0.0010396940328988899,
					0.0007797705246741673,
					0.0005569789461958338,
					0.00038988526233708367,
					0.00022279157847833353,
					0.00011139578923916676,
					0.00011139578923916676,
					5.569789461958338e-05,
					7.426385949277784e-05,
					5.569789461958338e-05,
					0.0,
					1.856596487319446e-05,
					0.0,
					0.0,
					5.569789461958338e-05,
					0.0,
					1.856596487319446e-05,
					0.0,
					0.0,
					0.0,
					0.0,
					0.0,
					1.856596487319446e-05,
					1.856596487319446e-05,
					0.0,
					0.0,
					0.0,
					0.0,
					0.0,
					0.0,
					0.0,
					0.0,
					0.0,
					0.0,
					0.0,
					0.0,
					0.0,
					0.0,
					0.0,
					0.0,
					0.0,
					0.0,
					0.0,
					0.0,
					0.0,
					0.0,
					0.0,
					0.0,
					0.0,
					0.0,
					0.0,
					0.0,
					0.0,
					0.0,
					0.0,
					0.0,
					0.0,
					0.0,
					0.0,
					0.0,
					0.0,
					0.0,
					0.0,
					0.0,
					0.0,
					0.0,
					0.0,
					0.0,
					0.0,
					0.0,
					0.0,
					0.0,
					0.0,
					0.0,
					0.0,
					0.0,
					0.0,
					0.0,
					0.0,
					0.0,
					0.0,
					0.0,
					0.0,
					0.0,
					0.0,
					0.0,
					0.0
				]
			},
			{
				"x": 0.98895336447,
				"bin": [
					0.001,
					0.0010568175092136585,
					0.001116863247780561,
					0.0011803206356517297,
					0.0012473835142429433,
					0.0013182567385564075,
					0.0013931568029453036,
					0.0014723125024327193,
					0.001555965631605075,
					0.0016443717232149323,
					0.0017378008287493763,
					0.0018365383433483473,
					0.0019408858775927793,
					0.0020511621788255646,
					0.002167704104819694,
					0.0022908676527677724,
					0.0024210290467361778,
					0.0025585858869056452,
					0.0027039583641088436,
					0.0028575905433749467,
					0.003019951720402016,
					0.0031915378551007614,
					0.003372873086588689,
					0.0035645113342624426,
					0.003767037989839089,
					0.003981071705534973,
					0.004207266283844442,
					0.004446312674691089,
					0.004698941086052156,
					0.004965923214503363,
					0.005248074602497723,
					0.005546257129579105,
					0.005861381645140285,
					0.006194410750767812,
					0.006546361740672747,
					0.006918309709189363,
					0.007311390834834172,
					0.007726805850957022,
					0.008165823713585922,
					0.008629785477669702,
					0.009120108393559097,
					0.009638290236239706,
					0.010185913880541169,
					0.010764652136298349,
					0.01137627285823431,
					0.012022644346174132,
					0.012705741052085419,
					0.013427649611378642,
					0.014190575216890926,
					0.014996848355023733,
					0.015848931924611134,
					0.016749428760264373,
					0.01770108958317421,
					0.018706821403658005,
					0.01976969640111861,
					0.020892961308540396,
					0.022080047330189003,
					0.023334580622810033,
					0.0246603933723434,
					0.02606153549998895,
					0.02754228703338166,
					0.029107171180666053,
					0.03076096814740708,
					0.032508729738543435,
					0.034355794789987466,
					0.03630780547701014,
					0.03837072454922788,
					0.040550853544838394,
					0.042854852039743964,
					0.04528975799036209,
					0.047863009232263824,
					0.0505824662003114,
					0.053456435939697164,
					0.05649369748123025,
					0.059703528658383694,
					0.06309573444801933,
					0.06668067692136222,
					0.07046930689671471,
					0.07447319739059892,
					0.07870457896950989,
					0.08317637711026708,
					0.08790225168308842,
					0.09289663867799362,
					0.09817479430199844,
					0.10375284158180126,
					0.1096478196143185,
					0.11587773561551262,
					0.1224616199265049,
					0.12941958414499863,
					0.13677288255958495,
					0.1445439770745928,
					0.15275660582380732,
					0.1614358556826487,
					0.17060823890031243,
					0.180301774085957,
					0.19054607179632482,
					0.20137242498623895,
					0.21281390459827113,
					0.22490546058357805,
					0.23768402866248758,
					0.25118864315095796,
					0.2654605561975539,
					0.2805433637951713,
					0.2964831389524342,
					0.31332857243155854,
					0.3311311214825911,
					0.3499451670283573,
					0.3698281797802663,
					0.3908408957924021,
					0.41304750199016144,
					0.4365158322401661,
					0.46131757456037953,
					0.4875284901033865,
					0.5152286445817567,
					0.5445026528424215,
					0.5754399373371573,
					0.6081350012787182,
					0.64268771731702,
					0.6792036326171843,
					0.7177942912713615,
					0.7585775750291835,
					0.801678063387679,
					0.8472274141405963,
					0.8953647655495938,
					0.946237161365793,
					1.0,
					1.0568175092136585,
					1.1168632477805611,
					1.1803206356517297,
					1.2473835142429432,
					1.3182567385564075,
					1.3931568029453036,
					1.4723125024327193,
					1.555965631605075,
					1.6443717232149324,
					1.7378008287493762,
					1.8365383433483473,
					1.9408858775927793,
					2.051162178825567,
					2.167704104819694,
					2.2908676527677723,
					2.4210290467361775,
					2.5585858869056453,
					2.703958364108843,
					2.8575905433749464,
					3.019951720402016,
					3.1915378551007616,
					3.372873086588689,
					3.5645113342624426,
					3.767037989839089,
					3.981071705534973,
					4.207266283844442,
					4.446312674691089,
					4.698941086052156,
					4.965923214503363,
					5.248074602497728,
					5.54625712957911,
					5.86138164514029,
					6.194410750767818,
					6.5463617406727534,
					6.918309709189363,
					7.311390834834173,
					7.726805850957021,
					8.165823713585922,
					8.629785477669701,
					9.120108393559097,
					9.638290236239705,
					10.18591388054117,
					10.76465213629835,
					11.37627285823431,
					12.02264434617413,
					12.705741052085418,
					13.427649611378643,
					14.190575216890926,
					14.99684835502374,
					15.848931924611142,
					16.749428760264383,
					17.70108958317422,
					18.706821403658015,
					19.76969640111862,
					20.892961308540407,
					22.080047330189014,
					23.334580622810044,
					24.66039337234341,
					26.061535499988977,
					27.54228703338169,
					29.107171180666082,
					30.760968147407112,
					32.50872973854347,
					34.3557947899875,
					36.30780547701018,
					38.37072454922792,
					40.55085354483843,
					42.85485203974392,
					45.28975799036204,
					47.863009232263806,
					50.58246620031137,
					53.45643593969714,
					56.49369748123023,
					59.70352865838366,
					63.0957344480193,
					66.68067692136219,
					70.46930689671467,
					74.47319739059888,
					78.70457896950985,
					83.17637711026708,
					87.90225168308842,
					92.89663867799364,
					98.17479430199843,
					103.75284158180126,
					109.64781961431851,
					115.87773561551262,
					122.4616199265049,
					129.41958414499862,
					136.77288255958496,
					144.5439770745928,
					152.75660582380732,
					161.4358556826487,
					170.60823890031244,
					180.301774085957,
					190.54607179632484,
					201.37242498623894,
					212.81390459827134,
					224.90546058357828,
					237.68402866248783,
					251.18864315095823,
					265.4605561975542,
					280.5433637951716,
					296.48313895243456,
					313.3285724315589,
					331.1311214825914,
					349.9451670283577,
					369.8281797802666,
					390.8408957924025,
					413.0475019901619,
					436.51583224016565,
					461.31757456037906,
					487.528490103386,
					515.2286445817562,
					544.5026528424208,
					575.4399373371566,
					608.1350012787176,
					642.6877173170194,
					679.2036326171843,
					717.7942912713615,
					758.5775750291835,
					801.678063387679,
					847.2274141405964,
					895.3647655495937,
					946.237161365793
				],
				"output": [
					0.0,
					0.0,
					0.0,
					0.0,
					0.0,
					0.0,
					0.0,
					0.0,
					0.0,
					0.0,
					0.0,
					0.0,
					0.0,
					0.0,
					0.0,
					0.0,
					0.00019669903259839422,
					0.0,
					0.0,
					0.0,
					0.0,
					0.0,
					0.0,
					0.0,
					0.0,
					0.0,
					0.0,
					0.0,
					0.00017881730236217656,
					0.0,
					0.0,
					0.0,
					0.0,
					0.0,
					0.0,
					0.0,
					0.00014305384188974124,
					0.0,
					0.0,
					0.0,
					0.0,
					0.00010729038141730594,
					0.0,
					0.0,
					0.0,
					0.00030398941401570015,
					0.0,
					0.0,
					0.00012517211165352359,
					0.0,
					0.0,
					7.152692094487062e-05,
					0.0,
					0.00030398941401570015,
					0.0,
					0.00012517211165352359,
					0.0,
					0.0001609355721259589,
					0.0,
					0.00021458076283461188,
					0.0,
					0.00014305384188974124,
					0.0002861076837794825,
					0.00019669903259839422,
					0.0,
					0.00017881730236217656,
					7.152692094487062e-05,
					0.00019669903259839422,
					0.00026822595354326483,
					0.00026822595354326483,
					0.0003218711442519178,
					0.0001609355721259589,
					0.0003576346047243531,
					0.00021458076283461188,
					0.00010729038141730594,
					0.00039339806519678844,
					0.00019669903259839422,
					0.00048280671637787674,
					0.0002861076837794825,
					0.0004649249861416591,
					0.00012517211165352359,
					0.00042916152566922376,
					0.00019669903259839422,
					0.00014305384188974124,
					0.00025034422330704717,
					0.0005364519070865297,
					0.0004112797954330061,
					0.00021458076283461188,
					0.00042916152566922376,
					0.0005900970977951827,
					0.00033975287448813547,
					0.00039339806519678844,
					0.0002861076837794825,
					0.0003218711442519178,
					0.00033975287448813547,
					0.00033975287448813547,
					0.0003576346047243531,
					0.00030398941401570015,
					0.0003755163349605708,
					0.0001609355721259589,
					0.0003755163349605708,
					0.0001609355721259589,
					0.00019669903259839422,
					0.00019669903259839422,
					8.940865118108828e-05,
					0.00012517211165352359,
					8.940865118108828e-05,
					0.00014305384188974124,
					0.00026822595354326483,
					0.00025034422330704717,
					0.00023246249307082954,
					0.0002861076837794825,
					0.0004649249861416591,
					0.0006616240187400533,
					0.0006616240187400533,
					0.0008762047815746651,
					0.0013411297677163243,
					0.0015735922607871538,
					0.0022173345492909895,
					0.0027180229959050837,
					0.003326001823936484,
					0.00373728161936949,
					0.005668508484880997,
					0.006759294029290274,
					0.008654757434329346,
					0.010103177583462975,
					0.012606619816533448,
					0.01603991202188724,
					0.017899611966453875,
					0.020993151297319528,
					0.024408561772437103,
					0.028110079931334155,
					0.031740071169286344,
					0.03503030953275039,
					0.03799867675196252,
					0.04134256030613522,
					0.043148615059993206,
					0.048280671637787674,
					0.04815549952613415,
					0.050068844661409435,
					0.05210736190833825,
					0.050801995601094364,
					0.048316435098260106,
					0.04667131591652808,
					0.04457915347889062,
					0.0404127103338519,
					0.036478729681884016,
					0.0312930279133809,
					0.027484219373066537,
					0.023371421418736476,
					0.019437440766768593,
					0.014895481286769308,
					0.011372780430234429,
					0.009012392039053699,
					0.006544713266455662,
					0.004899594084723638,
					0.0036657546984246196,
					0.0025213239633066894,
					0.0018418182143304187,
					0.0013232480374801067,
					0.000733150939684924,
					0.000733150939684924,
					0.0005364519070865297,
					0.0002861076837794825,
					8.940865118108828e-05,
					8.940865118108828e-05,
					8.940865118108828e-05,
					3.576346047243531e-05,
					5.364519070865297e-05,
					7.152692094487062e-05,
					5.364519070865297e-05,
					1.7881730236217656e-05,
					1.7881730236217656e-05,
					1.7881730236217656e-05,
					0.0,
					1.7881730236217656e-05,
					1.7881730236217656e-05,
					0.0,
					3.576346047243531e-05,
					0.0,
					0.0,
					0.0,
					0.0,
					0.0,
					0.0,
					0.0,
					0.0,
					0.0,
					0.0,
					0.0,
					0.0,
					0.0,
					0.0,
					0.0,
					0.0,
					0.0,
					0.0,
					0.0,
					0.0,
					0.0,
					0.0,
					0.0,
					0.0,
					0.0,
					0.0,
					0.0,
					0.0,
					0.0,
					0.0,
					0.0,
					0.0,
					0.0,
					0.0,
					0.0,
					0.0,
					0.0,
					0.0,
					0.0,
					0.0,
					0.0,
					0.0,
					0.0,
					0.0,
					0.0,
					0.0,
					0.0,
					0.0,
					0.0,
					0.0,
					0.0,
					0.0,
					0.0,
					0.0,
					0.0,
					0.0,
					0.0,
					0.0,
					0.0,
					0.0,
					0.0,
					0.0,
					0.0,
					0.0,
					0.0,
					0.0,
					0.0,
					0.0,
					0.0,
					0.0,
					0.0
				]
			},
			{
				"x": 1.4040590724,
				"bin": [
					0.001,
					0.0010568175092136585,
					0.001116863247780561,
					0.0011803206356517297,
					0.0012473835142429433,
					0.0013182567385564075,
					0.0013931568029453036,
					0.0014723125024327193,
					0.001555965631605075,
					0.0016443717232149323,
					0.0017378008287493763,
					0.0018365383433483473,
					0.0019408858775927793,
					0.0020511621788255646,
					0.002167704104819694,
					0.0022908676527677724,
					0.0024210290467361778,
					0.0025585858869056452,
					0.0027039583641088436,
					0.0028575905433749467,
					0.003019951720402016,
					0.0031915378551007614,
					0.003372873086588689,
					0.0035645113342624426,
					0.003767037989839089,
					0.003981071705534973,
					0.004207266283844442,
					0.004446312674691089,
					0.004698941086052156,
					0.004965923214503363,
					0.005248074602497723,
					0.005546257129579105,
					0.005861381645140285,
					0.006194410750767812,
					0.006546361740672747,
					0.006918309709189363,
					0.007311390834834172,
					0.007726805850957022,
					0.008165823713585922,
					0.008629785477669702,
					0.009120108393559097,
					0.009638290236239706,
					0.010185913880541169,
					0.010764652136298349,
					0.01137627285823431,
					0.012022644346174132,
					0.012705741052085419,
					0.013427649611378642,
					0.014190575216890926,
					0.014996848355023733,
					0.015848931924611134,
					0.016749428760264373,
					0.01770108958317421,
					0.018706821403658005,
					0.01976969640111861,
					0.020892961308540396,
					0.022080047330189003,
					0.023334580622810033,
					0.0246603933723434,
					0.02606153549998895,
					0.02754228703338166,
					0.029107171180666053,
					0.03076096814740708,
					0.032508729738543435,
					0.034355794789987466,
					0.03630780547701014,
					0.03837072454922788,
					0.040550853544838394,
					0.042854852039743964,
					0.04528975799036209,
					0.047863009232263824,
					0.0505824662003114,
					0.053456435939697164,
					0.05649369748123025,
					0.059703528658383694,
					0.06309573444801933,
					0.06668067692136222,
					0.07046930689671471,
					0.07447319739059892,
					0.07870457896950989,
					0.08317637711026708,
					0.08790225168308842,
					0.09289663867799362,
					0.09817479430199844,
					0.10375284158180126,
					0.1096478196143185,
					0.11587773561551262,
					0.1224616199265049,
					0.12941958414499863,
					0.13677288255958495,
					0.1445439770745928,
					0.15275660582380732,
					0.1614358556826487,
					0.17060823890031243,
					0.180301774085957,
					0.19054607179632482,
					0.20137242498623895,
					0.21281390459827113,
					0.22490546058357805,
					0.23768402866248758,
					0.25118864315095796,
					0.2654605561975539,
					0.2805433637951713,
					0.2964831389524342,
					0.31332857243155854,
					0.3311311214825911,
					0.3499451670283573,
					0.3698281797802663,
					0.3908408957924021,
					0.41304750199016144,
					0.4365158322401661,
					0.46131757456037953,
					0.4875284901033865,
					0.5152286445817567,
					0.5445026528424215,
					0.5754399373371573,
					0.6081350012787182,
					0.64268771731702,
					0.6792036326171843,
					0.7177942912713615,
					0.7585775750291835,
					0.801678063387679,
					0.8472274141405963,
					0.8953647655495938,
					0.946237161365793,
					1.0,
					1.0568175092136585,
					1.1168632477805611,
					1.1803206356517297,
					1.2473835142429432,
					1.3182567385564075,
					1.3931568029453036,
					1.4723125024327193,
					1.555965631605075,
					1.6443717232149324,
					1.7378008287493762,
					1.8365383433483473,
					1.9408858775927793,
					2.051162178825567,
					2.167704104819694,
					2.2908676527677723,
					2.4210290467361775,
					2.5585858869056453,
					2.703958364108843,
					2.8575905433749464,
					3.019951720402016,
					3.1915378551007616,
					3.372873086588689,
					3.5645113342624426,
					3.767037989839089,
					3.981071705534973,
					4.207266283844442,
					4.446312674691089,
					4.698941086052156,
					4.965923214503363,
					5.248074602497728,
					5.54625712957911,
					5.86138164514029,
					6.194410750767818,
					6.5463617406727534,
					6.918309709189363,
					7.311390834834173,
					7.726805850957021,
					8.165823713585922,
					8.629785477669701,
					9.120108393559097,
					9.638290236239705,
					10.18591388054117,
					10.76465213629835,
					11.37627285823431,
					12.02264434617413,
					12.705741052085418,
					13.427649611378643,
					14.190575216890926,
					14.99684835502374,
					15.848931924611142,
					16.749428760264383,
					17.70108958317422,
					18.706821403658015,
					19.76969640111862,
					20.892961308540407,
					22.080047330189014,
					23.334580622810044,
					24.66039337234341,
					26.061535499988977,
					27.54228703338169,
					29.107171180666082,
					30.760968147407112,
					32.50872973854347,
					34.3557947899875,
					36.30780547701018,
					38.37072454922792,
					40.55085354483843,
					42.85485203974392,
					45.28975799036204,
					47.863009232263806,
					50.58246620031137,
					53.45643593969714,
					56.49369748123023,
					59.70352865838366,
					63.0957344480193,
					66.68067692136219,
					70.46930689671467,
					74.47319739059888,
					78.70457896950985,
					83.17637711026708,
					87.90225168308842,
					92.89663867799364,
					98.17479430199843,
					103.75284158180126,
					109.64781961431851,
					115.87773561551262,
					122.4616199265049,
					129.41958414499862,
					136.77288255958496,
					144.5439770745928,
					152.75660582380732,
					161.4358556826487,
					170.60823890031244,
					180.301774085957,
					190.54607179632484,
					201.37242498623894,
					212.81390459827134,
					224.90546058357828,
					237.68402866248783,
					251.18864315095823,
					265.4605561975542,
					280.5433637951716,
					296.48313895243456,
					313.3285724315589,
					331.1311214825914,
					349.9451670283577,
					369.8281797802666,
					390.8408957924025,
					413.0475019901619,
					436.51583224016565,
					461.31757456037906,
					487.528490103386,
					515.2286445817562,
					544.5026528424208,
					575.4399373371566,
					608.1350012787176,
					642.6877173170194,
					679.2036326171843,
					717.7942912713615,
					758.5775750291835,
					801.678063387679,
					847.2274141405964,
					895.3647655495937,
					946.237161365793
				],
				"output": [
					0.0,
					0.0,
					0.0,
					0.0,
					0.0,
					0.0,
					0.0,
					0.0,
					0.0,
					0.0,
					0.0,
					0.0,
					0.0,
					0.0,
					0.0,
					0.0,
					0.00026768505960453993,
					0.0,
					0.0,
					0.0,
					0.0,
					0.0,
					0.0,
					0.0,
					0.0,
					0.0,
					0.0,
					0.0,
					0.00012491969448211865,
					0.0,
					0.0,
					0.0,
					0.0,
					0.0,
					0.0,
					0.00016061103576272396,
					0.0,
					0.0,
					0.0,
					0.0,
					0.0,
					0.00023199371832393462,
					0.0,
					0.0,
					0.0,
					0.0001963023770433293,
					0.0,
					0.0,
					0.00017845670640302664,
					0.0,
					0.0,
					0.00017845670640302664,
					0.0,
					0.00021414804768363194,
					0.0,
					0.0001427653651224213,
					0.0,
					0.00021414804768363194,
					0.0,
					0.0003926047540866586,
					0.0003033764008851453,
					0.0,
					0.00016061103576272396,
					0.0001427653651224213,
					0.0,
					0.00023199371832393462,
					0.0001963023770433293,
					8.922835320151332e-05,
					0.00012491969448211865,
					0.00016061103576272396,
					0.0003390677421657506,
					0.0003747590834463559,
					0.00021414804768363194,
					0.00017845670640302664,
					0.00041045042472696126,
					0.00017845670640302664,
					0.00044614176600756656,
					0.0001963023770433293,
					0.0003747590834463559,
					0.0003569134128060533,
					0.0003926047540866586,
					0.0003033764008851453,
					0.00041045042472696126,
					0.00044614176600756656,
					0.0008209008494539225,
					0.0003212220715254479,
					0.00048183310728817187,
					0.00046398743664786924,
					0.0004996787779284746,
					0.0004996787779284746,
					0.0007495181668927118,
					0.00041045042472696126,
					0.0007852095081733172,
					0.0007138268256121065,
					0.0006781354843315012,
					0.0009279748732957385,
					0.0007138268256121065,
					0.0009101292026554358,
					0.0012135056035405811,
					0.0009279748732957385,
					0.0014454993218645158,
					0.0013919623099436077,
					0.0019808694410735957,
					0.002052252123634806,
					0.0023199371832393462,
					0.003230066385894782,
					0.003230066385894782,
					0.004318652294953244,
					0.005246627168248983,
					0.006585052466271683,
					0.0066564351488328935,
					0.008708687272467699,
					0.009850810193447069,
					0.01179598829324006,
					0.013866086087515168,
					0.014133771147119709,
					0.018381040759511743,
					0.021396959097722892,
					0.023520593903918908,
					0.025894068099079164,
					0.027303876079663073,
					0.03189021343422086,
					0.03460275537154686,
					0.03613748304661289,
					0.037618673709758015,
					0.04190163466343065,
					0.039010636019701624,
					0.04422157184667,
					0.04083089442501249,
					0.04454279391819545,
					0.04058105503604825,
					0.040456135341566134,
					0.03920693839674495,
					0.03744021700335499,
					0.034959668784352915,
					0.03180098508101935,
					0.029837961310586053,
					0.02762509815118852,
					0.023074452137911344,
					0.020486829895067456,
					0.017917053322863873,
					0.014115925476479406,
					0.012884574202298523,
					0.011135698479548862,
					0.007923477764294383,
					0.007138268256121065,
					0.004729102719680206,
					0.004443571989435363,
					0.002908844314369334,
					0.001963023770433293,
					0.0018381040759511743,
					0.0012848882861017917,
					0.0007495181668927118,
					0.0006781354843315012,
					0.00044614176600756656,
					0.00021414804768363194,
					0.0002498393889642373,
					0.00012491969448211865,
					3.5691341280605326e-05,
					1.7845670640302663e-05,
					7.138268256121065e-05,
					0.0,
					3.5691341280605326e-05,
					0.0,
					0.0,
					0.0,
					1.7845670640302663e-05,
					0.0,
					0.0,
					3.5691341280605326e-05,
					0.0,
					0.0,
					0.0,
					0.0,
					0.0,
					1.7845670640302663e-05,
					1.7845670640302663e-05,
					0.0,
					0.0,
					0.0,
					0.0,
					1.7845670640302663e-05,
					0.0,
					0.0,
					0.0,
					0.0,
					0.0,
					0.0,
					0.0,
					0.0,
					0.0,
					0.0,
					0.0,
					0.0,
					0.0,
					0.0,
					0.0,
					0.0,
					0.0,
					0.0,
					0.0,
					0.0,
					0.0,
					0.0,
					0.0,
					0.0,
					0.0,
					0.0,
					0.0,
					0.0,
					0.0,
					0.0,
					0.0,
					0.0,
					0.0,
					0.0,
					0.0,
					0.0,
					0.0,
					0.0,
					0.0,
					0.0,
					0.0,
					0.0,
					0.0,
					0.0,
					0.0,
					0.0,
					0.0,
					0.0,
					0.0,
					0.0,
					0.0,
					0.0,
					0.0,
					0.0,
					0.0,
					0.0,
					0.0,
					0.0,
					0.0,
					0.0,
					0.0,
					0.0,
					0.0,
					0.0,
					0.0,
					0.0,
					0.0,
					0.0
				]
			},
			{
				"x": 3.49480474215,
				"bin": [
					0.001,
					0.0010568175092136585,
					0.001116863247780561,
					0.0011803206356517297,
					0.0012473835142429433,
					0.0013182567385564075,
					0.0013931568029453036,
					0.0014723125024327193,
					0.001555965631605075,
					0.0016443717232149323,
					0.0017378008287493763,
					0.0018365383433483473,
					0.0019408858775927793,
					0.0020511621788255646,
					0.002167704104819694,
					0.0022908676527677724,
					0.0024210290467361778,
					0.0025585858869056452,
					0.0027039583641088436,
					0.0028575905433749467,
					0.003019951720402016,
					0.0031915378551007614,
					0.003372873086588689,
					0.0035645113342624426,
					0.003767037989839089,
					0.003981071705534973,
					0.004207266283844442,
					0.004446312674691089,
					0.004698941086052156,
					0.004965923214503363,
					0.005248074602497723,
					0.005546257129579105,
					0.005861381645140285,
					0.006194410750767812,
					0.006546361740672747,
					0.006918309709189363,
					0.007311390834834172,
					0.007726805850957022,
					0.008165823713585922,
					0.008629785477669702,
					0.009120108393559097,
					0.009638290236239706,
					0.010185913880541169,
					0.010764652136298349,
					0.01137627285823431,
					0.012022644346174132,
					0.012705741052085419,
					0.013427649611378642,
					0.014190575216890926,
					0.014996848355023733,
					0.015848931924611134,
					0.016749428760264373,
					0.01770108958317421,
					0.018706821403658005,
					0.01976969640111861,
					0.020892961308540396,
					0.022080047330189003,
					0.023334580622810033,
					0.0246603933723434,
					0.02606153549998895,
					0.02754228703338166,
					0.029107171180666053,
					0.03076096814740708,
					0.032508729738543435,
					0.034355794789987466,
					0.03630780547701014,
					0.03837072454922788,
					0.040550853544838394,
					0.042854852039743964,
					0.04528975799036209,
					0.047863009232263824,
					0.0505824662003114,
					0.053456435939697164,
					0.05649369748123025,
					0.059703528658383694,
					0.06309573444801933,
					0.06668067692136222,
					0.07046930689671471,
					0.07447319739059892,
					0.07870457896950989,
					0.08317637711026708,
					0.08790225168308842,
					0.09289663867799362,
					0.09817479430199844,
					0.10375284158180126,
					0.1096478196143185,
					0.11587773561551262,
					0.1224616199265049,
					0.12941958414499863,
					0.13677288255958495,
					0.1445439770745928,
					0.15275660582380732,
					0.1614358556826487,
					0.17060823890031243,
					0.180301774085957,
					0.19054607179632482,
					0.20137242498623895,
					0.21281390459827113,
					0.22490546058357805,
					0.23768402866248758,
					0.25118864315095796,
					0.2654605561975539,
					0.2805433637951713,
					0.2964831389524342,
					0.31332857243155854,
					0.3311311214825911,
					0.3499451670283573,
					0.3698281797802663,
					0.3908408957924021,
					0.41304750199016144,
					0.4365158322401661,
					0.46131757456037953,
					0.4875284901033865,
					0.5152286445817567,
					0.5445026528424215,
					0.5754399373371573,
					0.6081350012787182,
					0.64268771731702,
					0.6792036326171843,
					0.7177942912713615,
					0.7585775750291835,
					0.801678063387679,
					0.8472274141405963,
					0.8953647655495938,
					0.946237161365793,
					1.0,
					1.0568175092136585,
					1.1168632477805611,
					1.1803206356517297,
					1.2473835142429432,
					1.3182567385564075,
					1.3931568029453036,
					1.4723125024327193,
					1.555965631605075,
					1.6443717232149324,
					1.7378008287493762,
					1.8365383433483473,
					1.9408858775927793,
					2.051162178825567,
					2.167704104819694,
					2.2908676527677723,
					2.4210290467361775,
					2.5585858869056453,
					2.703958364108843,
					2.8575905433749464,
					3.019951720402016,
					3.1915378551007616,
					3.372873086588689,
					3.5645113342624426,
					3.767037989839089,
					3.981071705534973,
					4.207266283844442,
					4.446312674691089,
					4.698941086052156,
					4.965923214503363,
					5.248074602497728,
					5.54625712957911,
					5.86138164514029,
					6.194410750767818,
					6.5463617406727534,
					6.918309709189363,
					7.311390834834173,
					7.726805850957021,
					8.165823713585922,
					8.629785477669701,
					9.120108393559097,
					9.638290236239705,
					10.18591388054117,
					10.76465213629835,
					11.37627285823431,
					12.02264434617413,
					12.705741052085418,
					13.427649611378643,
					14.190575216890926,
					14.99684835502374,
					15.848931924611142,
					16.749428760264383,
					17.70108958317422,
					18.706821403658015,
					19.76969640111862,
					20.892961308540407,
					22.080047330189014,
					23.334580622810044,
					24.66039337234341,
					26.061535499988977,
					27.54228703338169,
					29.107171180666082,
					30.760968147407112,
					32.50872973854347,
					34.3557947899875,
					36.30780547701018,
					38.37072454922792,
					40.55085354483843,
					42.85485203974392,
					45.28975799036204,
					47.863009232263806,
					50.58246620031137,
					53.45643593969714,
					56.49369748123023,
					59.70352865838366,
					63.0957344480193,
					66.68067692136219,
					70.46930689671467,
					74.47319739059888,
					78.70457896950985,
					83.17637711026708,
					87.90225168308842,
					92.89663867799364,
					98.17479430199843,
					103.75284158180126,
					109.64781961431851,
					115.87773561551262,
					122.4616199265049,
					129.41958414499862,
					136.77288255958496,
					144.5439770745928,
					152.75660582380732,
					161.4358556826487,
					170.60823890031244,
					180.301774085957,
					190.54607179632484,
					201.37242498623894,
					212.81390459827134,
					224.90546058357828,
					237.68402866248783,
					251.18864315095823,
					265.4605561975542,
					280.5433637951716,
					296.48313895243456,
					313.3285724315589,
					331.1311214825914,
					349.9451670283577,
					369.8281797802666,
					390.8408957924025,
					413.0475019901619,
					436.51583224016565,
					461.31757456037906,
					487.528490103386,
					515.2286445817562,
					544.5026528424208,
					575.4399373371566,
					608.1350012787176,
					642.6877173170194,
					679.2036326171843,
					717.7942912713615,
					758.5775750291835,
					801.678063387679,
					847.2274141405964,
					895.3647655495937,
					946.237161365793
				],
				"output": [
					0.0,
					0.0,
					0.0,
					0.0,
					0.0,
					0.0,
					0.0,
					0.0,
					0.0,
					0.0,
					0.0,
					0.0,
					0.0,
					0.005089218396582056,
					0.0,
					0.0,
					0.0,
					0.0,
					0.0,
					0.0,
					0.0,
					0.0,
					0.0,
					0.0,
					0.0,
					0.0,
					0.005005445254251487,
					0.0,
					0.0,
					0.0,
					0.0,
					0.0,
					0.0,
					0.004858842255172992,
					0.0,
					0.0,
					0.0,
					0.0,
					0.00513110496774734,
					0.0,
					0.0,
					0.0,
					0.005089218396582056,
					0.0,
					0.0,
					0.0,
					0.004775069112842423,
					0.0,
					0.00513110496774734,
					0.0,
					0.0,
					0.005382424394739046,
					0.0,
					0.00531959453799112,
					0.0,
					0.005403367680321689,
					0.0,
					0.0055709139649828265,
					0.005047331825416772,
					0.0,
					0.006220155818044735,
					0.006010722962218312,
					0.006031666247800955,
					0.006262042389210019,
					0.005843176677557176,
					0.0,
					0.005633743821730753,
					0.012545028064002681,
					0.005843176677557176,
					0.006785624528776075,
					0.0069112842422719275,
					0.012942950490072883,
					0.006995057384602496,
					0.007016000670185139,
					0.014073887911535563,
					0.01472312976459747,
					0.013655022199882717,
					0.007455809667420625,
					0.014848789478093323,
					0.014576526765518974,
					0.022828181285080004,
					0.01520482533299824,
					0.015435201474407304,
					0.02249308871575773,
					0.023770629136298904,
					0.024859679986596297,
					0.023121387283236993,
					0.023728742565133618,
					0.03068191337857083,
					0.02385440227862947,
					0.030598140236240263,
					0.029027393817542095,
					0.029844181955265142,
					0.03656697662729329,
					0.034409818212281146,
					0.030598140236240263,
					0.031226438803719527,
					0.03474491078160342,
					0.030556253665074976,
					0.030053614811091565,
					0.031142665661388957,
					0.028817960961715672,
					0.024357041132612885,
					0.023372706710228702,
					0.022430258859009802,
					0.016314819468878278,
					0.016670855323783196,
					0.012796347490994387,
					0.00978051436709391,
					0.007916561950238753,
					0.006345815531540588,
					0.004775069112842423,
					0.0034137555499706793,
					0.0025341375554997067,
					0.001843009131272514,
					0.0011937672782106057,
					0.0010681075647147524,
					0.0009843344223841835,
					0.0007120717098098349,
					0.0005445254251486973,
					0.00027226271257434865,
					0.00029320599815699087,
					0.00029320599815699087,
					0.00023037614140906425,
					0.00018848957024377984,
					0.00029320599815699087,
					8.377314233056883e-05,
					0.00012565971349585322,
					0.00010471642791321103,
					0.00010471642791321103,
					0.00016754628466113765,
					8.377314233056883e-05,
					4.188657116528441e-05,
					0.00016754628466113765,
					0.00010471642791321103,
					0.00016754628466113765,
					8.377314233056883e-05,
					0.00010471642791321103,
					2.0943285582642206e-05,
					6.282985674792661e-05,
					4.188657116528441e-05,
					2.0943285582642206e-05,
					4.188657116528441e-05,
					2.0943285582642206e-05,
					2.0943285582642206e-05,
					0.0,
					0.0,
					0.0,
					2.0943285582642206e-05,
					2.0943285582642206e-05,
					0.0,
					0.0,
					0.0,
					0.0,
					0.0,
					0.0,
					2.0943285582642206e-05,
					0.0,
					0.0,
					0.0,
					0.0,
					0.0,
					0.0,
					0.0,
					0.0,
					0.0,
					0.0,
					0.0,
					0.0,
					0.0,
					0.0,
					0.0,
					0.0,
					0.0,
					0.0,
					0.0,
					0.0,
					0.0,
					0.0,
					0.0,
					0.0,
					0.0,
					0.0,
					0.0,
					0.0,
					0.0,
					0.0,
					0.0,
					0.0,
					0.0,
					0.0,
					0.0,
					0.0,
					0.0,
					0.0,
					0.0,
					0.0,
					0.0,
					0.0,
					0.0,
					0.0,
					0.0,
					0.0,
					0.0,
					0.0,
					0.0,
					0.0,
					0.0,
					0.0,
					0.0,
					0.0,
					0.0,
					0.0,
					0.0,
					0.0,
					0.0,
					0.0,
					0.0,
					0.0,
					0.0,
					0.0,
					0.0,
					0.0,
					0.0,
					0.0,
					0.0,
					0.0,
					0.0,
					0.0,
					0.0,
					0.0,
					0.0,
					0.0,
					0.0,
					0.0,
					0.0,
					0.0,
					0.0,
					0.0,
					0.0,
					0.0,
					0.0,
					0.0,
					0.0,
					0.0,
					0.0,
					0.0,
					0.0,
					0.0,
					0.0
				]
			},
			{
				"x": 4.008727883850001,
				"bin": [
					0.001,
					0.0010568175092136585,
					0.001116863247780561,
					0.0011803206356517297,
					0.0012473835142429433,
					0.0013182567385564075,
					0.0013931568029453036,
					0.0014723125024327193,
					0.001555965631605075,
					0.0016443717232149323,
					0.0017378008287493763,
					0.0018365383433483473,
					0.0019408858775927793,
					0.0020511621788255646,
					0.002167704104819694,
					0.0022908676527677724,
					0.0024210290467361778,
					0.0025585858869056452,
					0.0027039583641088436,
					0.0028575905433749467,
					0.003019951720402016,
					0.0031915378551007614,
					0.003372873086588689,
					0.0035645113342624426,
					0.003767037989839089,
					0.003981071705534973,
					0.004207266283844442,
					0.004446312674691089,
					0.004698941086052156,
					0.004965923214503363,
					0.005248074602497723,
					0.005546257129579105,
					0.005861381645140285,
					0.006194410750767812,
					0.006546361740672747,
					0.006918309709189363,
					0.007311390834834172,
					0.007726805850957022,
					0.008165823713585922,
					0.008629785477669702,
					0.009120108393559097,
					0.009638290236239706,
					0.010185913880541169,
					0.010764652136298349,
					0.01137627285823431,
					0.012022644346174132,
					0.012705741052085419,
					0.013427649611378642,
					0.014190575216890926,
					0.014996848355023733,
					0.015848931924611134,
					0.016749428760264373,
					0.01770108958317421,
					0.018706821403658005,
					0.01976969640111861,
					0.020892961308540396,
					0.022080047330189003,
					0.023334580622810033,
					0.0246603933723434,
					0.02606153549998895,
					0.02754228703338166,
					0.029107171180666053,
					0.03076096814740708,
					0.032508729738543435,
					0.034355794789987466,
					0.03630780547701014,
					0.03837072454922788,
					0.040550853544838394,
					0.042854852039743964,
					0.04528975799036209,
					0.047863009232263824,
					0.0505824662003114,
					0.053456435939697164,
					0.05649369748123025,
					0.059703528658383694,
					0.06309573444801933,
					0.06668067692136222,
					0.07046930689671471,
					0.07447319739059892,
					0.07870457896950989,
					0.08317637711026708,
					0.08790225168308842,
					0.09289663867799362,
					0.09817479430199844,
					0.10375284158180126,
					0.1096478196143185,
					0.11587773561551262,
					0.1224616199265049,
					0.12941958414499863,
					0.13677288255958495,
					0.1445439770745928,
					0.15275660582380732,
					0.1614358556826487,
					0.17060823890031243,
					0.180301774085957,
					0.19054607179632482,
					0.20137242498623895,
					0.21281390459827113,
					0.22490546058357805,
					0.23768402866248758,
					0.25118864315095796,
					0.2654605561975539,
					0.2805433637951713,
					0.2964831389524342,
					0.31332857243155854,
					0.3311311214825911,
					0.3499451670283573,
					0.3698281797802663,
					0.3908408957924021,
					0.41304750199016144,
					0.4365158322401661,
					0.46131757456037953,
					0.4875284901033865,
					0.5152286445817567,
					0.5445026528424215,
					0.5754399373371573,
					0.6081350012787182,
					0.64268771731702,
					0.6792036326171843,
					0.7177942912713615,
					0.7585775750291835,
					0.801678063387679,
					0.8472274141405963,
					0.8953647655495938,
					0.946237161365793,
					1.0,
					1.0568175092136585,
					1.1168632477805611,
					1.1803206356517297,
					1.2473835142429432,
					1.3182567385564075,
					1.3931568029453036,
					1.4723125024327193,
					1.555965631605075,
					1.6443717232149324,
					1.7378008287493762,
					1.8365383433483473,
					1.9408858775927793,
					2.051162178825567,
					2.167704104819694,
					2.2908676527677723,
					2.4210290467361775,
					2.5585858869056453,
					2.703958364108843,
					2.8575905433749464,
					3.019951720402016,
					3.1915378551007616,
					3.372873086588689,
					3.5645113342624426,
					3.767037989839089,
					3.981071705534973,
					4.207266283844442,
					4.446312674691089,
					4.698941086052156,
					4.965923214503363,
					5.248074602497728,
					5.54625712957911,
					5.86138164514029,
					6.194410750767818,
					6.5463617406727534,
					6.918309709189363,
					7.311390834834173,
					7.726805850957021,
					8.165823713585922,
					8.629785477669701,
					9.120108393559097,
					9.638290236239705,
					10.18591388054117,
					10.76465213629835,
					11.37627285823431,
					12.02264434617413,
					12.705741052085418,
					13.427649611378643,
					14.190575216890926,
					14.99684835502374,
					15.848931924611142,
					16.749428760264383,
					17.70108958317422,
					18.706821403658015,
					19.76969640111862,
					20.892961308540407,
					22.080047330189014,
					23.334580622810044,
					24.66039337234341,
					26.061535499988977,
					27.54228703338169,
					29.107171180666082,
					30.760968147407112,
					32.50872973854347,
					34.3557947899875,
					36.30780547701018,
					38.37072454922792,
					40.55085354483843,
					42.85485203974392,
					45.28975799036204,
					47.863009232263806,
					50.58246620031137,
					53.45643593969714,
					56.49369748123023,
					59.70352865838366,
					63.0957344480193,
					66.68067692136219,
					70.46930689671467,
					74.47319739059888,
					78.70457896950985,
					83.17637711026708,
					87.90225168308842,
					92.89663867799364,
					98.17479430199843,
					103.75284158180126,
					109.64781961431851,
					115.87773561551262,
					122.4616199265049,
					129.41958414499862,
					136.77288255958496,
					144.5439770745928,
					152.75660582380732,
					161.4358556826487,
					170.60823890031244,
					180.301774085957,
					190.54607179632484,
					201.37242498623894,
					212.81390459827134,
					224.90546058357828,
					237.68402866248783,
[truncated: 526,166 more chars]
